# Supplementary material for: 1H-Indole-3-carbaldehyde azine
Source: Acta Crystallogr Sect E Struct Rep Online. 2008 Feb 6;64(Pt 3):o555. doi: 10.1107/S1600536808003164 (PMC2960762; doi:10.1107/S1600536808003164)
Supplement: Supplementary file 1 [file e-64-0o555-sup1.cif]

##############################################################################
###                                                                        ###
###        Electronic paper (Acta Crystallographica Section E)             ###
###                                                                        ###
##############################################################################
#                                                                            #
# This CIF contains the data in a paper accepted for publication in Acta     #
# Crystallographica Section E. It conforms to the requirements of Notes      #
# for Authors for Section E, and has been peer reviewed under the auspices   #
# of the IUCr Commission on Journals.                                        #
#                                                                            #
# Full details of the Crystallographic Information File format               #
# are given in the paper "The Crystallographic Information File (CIF):       #
# a New Standard Archive File for Crystallography" by S. R. Hall, F. H.      #
# Allen and I. D. Brown [Acta Cryst. (1991), A47, 655-685].                  #
#                                                                            #
# The current version of the core CIF dictionary is obtainable from          #
# ftp://ftp.iucr.org/pub/cif_core.dic. The current version number is 2.1.    #
#                                                                            #
# Software is freely available for graphical display of the structure(s) in  #
# this CIF.  For information consult the CIF home page http://www.iucr.org/  #
# cif/home.html                                                              #
#                                                                            #
##############################################################################
                                             
data_global
_audit_creation_method     SHELXL-97
_journal_date_recd_electronic     2008-01-22
_journal_date_accepted     2008-01-28
_journal_name_full     'Acta Crystallographica, Section E'
_journal_year     2008
_journal_volume     64
_journal_issue      3
_journal_page_first     o555
_journal_page_last     o555
_journal_paper_category     QO
_journal_coeditor_code     FL2186
_publ_contact_author
;
     Dr. Seik Weng Ng
     Department of Chemistry
     University of Malaya
     50603 Kuala Lumpur
     Malaysia
;
_publ_contact_author_email     seikweng@um.edu.my
_publ_contact_author_fax     '03 7967 4193'
_publ_contact_author_phone     '03 7967 6778'
_publ_section_title
;
1<i>H</i>-Indole-3-carbaldehyde azine
;
loop_
    _publ_author_name
    _publ_author_address
    'Rizal, Mohd. Razali'
;
     Department of Chemistry
     University of Malaya
     50603 Kuala Lumpur
     Malaysia
;
    'Ali, Hapipah M.'
;
     Department of Chemistry
     University of Malaya
     50603 Kuala Lumpur
     Malaysia
;
    'Ng, Seik Weng'
;
     Department of Chemistry
     University of Malaya
     50603 Kuala Lumpur
     Malaysia
;
data_I
_audit_creation_method     SHELXL-97
_chemical_name_systematic
;
1<i>H</i>-Indole-3-carbaldehyde azine
;
_chemical_name_common     ?
_chemical_formula_moiety     'C18 H14 N4'
_chemical_formula_sum     'C18 H14 N4'
_chemical_formula_iupac     'C18 H14 N4'
_chemical_formula_weight     286.33
_chemical_melting_point     ?
_symmetry_cell_setting     Monoclinic
_symmetry_space_group_name_H-M     'P 21/c'
_symmetry_space_group_name_Hall     '-P 2ybc'
loop_
    _symmetry_equiv_pos_as_xyz
    'x, y, z'
    '-x, y+1/2, -z+1/2'
    '-x, -y, -z'
    'x, -y-1/2, z-1/2'
_cell_length_a     5.0849(2)
_cell_length_b     10.6708(4)
_cell_length_c     13.4435(5)
_cell_angle_alpha     90.00
_cell_angle_beta     94.366(3)
_cell_angle_gamma     90.00
_cell_volume     727.33(5)
_cell_formula_units_Z     2
_cell_measurement_reflns_used     1012
_cell_measurement_theta_min     2.3
_cell_measurement_theta_max     23.6
_cell_measurement_temperature     295(2)
_exptl_crystal_description     'Irregular block'
_exptl_crystal_colour     'Green--yellow'
_exptl_crystal_size_max     0.33
_exptl_crystal_size_mid     0.27
_exptl_crystal_size_min     0.17
_exptl_crystal_density_diffrn     1.307
_exptl_crystal_density_meas     ?
_exptl_crystal_density_method     'not measured'
_exptl_crystal_F_000     300
_exptl_absorpt_coefficient_mu     0.081
_exptl_absorpt_correction_type     none
_exptl_absorpt_process_details     ?
_exptl_absorpt_correction_T_min     ?
_exptl_absorpt_correction_T_max     ?
_diffrn_ambient_temperature     295(2)
_diffrn_radiation_type     MoK\a
_diffrn_radiation_wavelength     0.71073
_diffrn_radiation_source     'fine-focus sealed tube'
_diffrn_radiation_monochromator     graphite
_diffrn_measurement_device_type     'Bruker APEX2'
_diffrn_measurement_method     '\f and \w'
_diffrn_detector_area_resol_mean     ?
_diffrn_reflns_number     5388
_diffrn_reflns_av_R_equivalents     0.0383
_diffrn_reflns_av_sigmaI/netI     0.0420
_diffrn_reflns_theta_min     2.4
_diffrn_reflns_theta_max     27.5
_diffrn_reflns_theta_full     27.5
_diffrn_measured_fraction_theta_max     0.99
_diffrn_measured_fraction_theta_full     0.99
_diffrn_reflns_limit_h_min     -6
_diffrn_reflns_limit_h_max     6
_diffrn_reflns_limit_k_min     -9
_diffrn_reflns_limit_k_max     13
_diffrn_reflns_limit_l_min     -17
_diffrn_reflns_limit_l_max     17
_diffrn_standards_number     0
_diffrn_standards_interval_count     0
_diffrn_standards_interval_time     0
_diffrn_standards_decay_%     0
_reflns_number_total     1659
_reflns_number_gt     1085
_reflns_threshold_expression     I>2\s(I)
_refine_ls_structure_factor_coef     Fsqd
_refine_ls_matrix_type     full
_refine_ls_R_factor_all     0.071
_refine_ls_R_factor_gt     0.042
_refine_ls_wR_factor_gt     0.103
_refine_ls_wR_factor_ref     0.121
_refine_ls_goodness_of_fit_ref     1.01
_refine_ls_restrained_S_all     1.01
_refine_ls_number_reflns     1659
_refine_ls_number_parameters     105
_refine_ls_number_restraints     0
_refine_ls_hydrogen_treatment     mixed
_refine_ls_weighting_scheme     calc
_refine_ls_weighting_details
                'calc w=1/[\s^2^(Fo^2^)+(0.0645P)^2^+] where P=(Fo^2^+2Fc^2^)/3'
_atom_sites_solution_hydrogens     geom
_atom_sites_solution_primary     direct
_atom_sites_solution_secondary     difmap
_refine_ls_shift/su_max     0.001
_refine_ls_shift/su_mean     0.000
_refine_diff_density_max     0.17
_refine_diff_density_min     -0.16
_refine_ls_extinction_method     'SHELXL97 (Sheldrick, 2008)'
_refine_ls_extinction_coef     0.016(6)
_refine_ls_extinction_expression
                                  'Fc^*^=kFc[1+0.001xFc^2^\l^3^/sin(2\q)]^-1/4^'
loop_
    _atom_type_symbol
    _atom_type_description
    _atom_type_scat_dispersion_real
    _atom_type_scat_dispersion_imag
    _atom_type_scat_source
    'C' 'C' 0.0033 0.0016
                         'International Tables Vol C Tables 4.2.6.8 and 6.1.1.4'
    'H' 'H' 0.0000 0.0000
                         'International Tables Vol C Tables 4.2.6.8 and 6.1.1.4'
    'N' 'N' 0.0061 0.0033
                         'International Tables Vol C Tables 4.2.6.8 and 6.1.1.4'
_computing_data_collection     'APEX2 (Bruker, 2007)'
_computing_cell_refinement     'SAINT (Bruker, 2007)'
_computing_data_reduction     'SAINT (Bruker, 2007)'
_computing_structure_solution     'SHELXS97 (Sheldrick, 2008)'
_computing_structure_refinement     'SHELXL97 (Sheldrick, 2008)'
_computing_molecular_graphics     'X-SEED (Barbour, 2001)'
_computing_publication_material     'publCIF (Westrip, 2008)'
loop_
    _atom_site_type_symbol
    _atom_site_label
    _atom_site_fract_x
    _atom_site_fract_y
    _atom_site_fract_z
    _atom_site_U_iso_or_equiv
    _atom_site_adp_type
    _atom_site_calc_flag
    _atom_site_refinement_flags
    _atom_site_occupancy
    _atom_site_disorder_assembly
    _atom_site_disorder_group
    N N1 0.4730(3) 0.80590(10)
                             0.19780(10)
                                       0.0484(4) Uani d . 1 . .
    N N2 0.4464(2) 0.51650(10)
                             0.45190(10)
                                       0.0422(4) Uani d . 1 . .
    C C1 0.2718(3) 0.72220(10)
                             0.17260(10)
                                       0.0425(4) Uani d . 1 . .
    C C2 0.1064(3) 0.7130(2) 0.08600(10)
                                       0.0538(5) Uani d . 1 . .
    C C3 -0.0787(3) 0.6201(2) 0.08170(10)
                                        0.0579(5) Uani d . 1 . .
    C C4 -0.1034(4) 0.5384(2) 0.16120(10)
                                        0.0546(4) Uani d . 1 . .
    C C5 0.0606(3) 0.54730(10)
                             0.24730(10)
                                       0.0454(4) Uani d . 1 . .
    C C6 0.2548(3) 0.63960(10)
                             0.25400(10)
                                       0.0388(4) Uani d . 1 . .
    C C7 0.4578(3) 0.67730(10)
                             0.32850(10)
                                       0.0400(4) Uani d . 1 . .
    C C8 0.5819(3) 0.77830(10)
                             0.29010(10)
                                       0.0466(4) Uani d . 1 . .
    C C9 0.5376(3) 0.62130(10)
                             0.42280(10)
                                       0.0411(4) Uani d . 1 . .
    H H1 0.524(3) 0.865(2) 0.1590(10)
                                    0.062(5) Uiso d . 1 . .
    H H2 0.1210 0.7680 0.0330 0.065 Uiso calc R 1 . .
    H H3 -0.1911 0.6111 0.0243 0.070 Uiso calc R 1 . .
    H H4 -0.2329 0.4767 0.1561 0.065 Uiso calc R 1 . .
    H H5 0.0419 0.4926 0.3002 0.054 Uiso calc R 1 . .
    H H8 0.7215 0.8217 0.3228 0.056 Uiso calc R 1 . .
    H H9 0.6619 0.6629 0.4650 0.049 Uiso calc R 1 . .
loop_
    _atom_site_aniso_label
    _atom_site_aniso_U_11
    _atom_site_aniso_U_22
    _atom_site_aniso_U_33
    _atom_site_aniso_U_12
    _atom_site_aniso_U_13
    _atom_site_aniso_U_23
    N1 0.0610(10)
                0.0410(10)
                         0.0430(10)
                                  -0.0020(10)
                                            0.0050(10)
                                                     0.0120(10)
    N2 0.0630(10)
                0.0360(10)
                         0.0270(10)
                                  -0.0010(10)
                                            -0.0030(10)
                                                      0.0010(10)
    C1 0.0490(10)
                0.0390(10)
                         0.0390(10)
                                  0.0060(10)
                                           0.0060(10)
                                                    0.0050(10)
    C2 0.0620(10)
                0.0580(10)
                         0.0400(10)
                                  0.0070(10)
                                           -0.0010(10)
                                                     0.0140(10)
    C3 0.0600(10)
                0.0650(10)
                         0.0470(10)
                                  0.0050(10)
                                           -0.0080(10)
                                                     0.0030(10)
    C4 0.0540(10)
                0.0500(10)
                         0.0590(10)
                                  -0.0030(10)
                                            -0.0010(10)
                                                      0.0000(10)
    C5 0.0520(10)
                0.0400(10)
                         0.0450(10)
                                  0.0030(10)
                                           0.0060(10)
                                                    0.0040(10)
    C6 0.0460(10)
                0.0350(10)
                         0.0360(10)
                                  0.0070(10)
                                           0.0070(10)
                                                    0.0030(10)
    C7 0.0520(10)
                0.0340(10)
                         0.0340(10)
                                  0.0040(10)
                                           0.0040(10)
                                                    0.0010(10)
    C8 0.0590(10)
                0.0400(10)
                         0.0410(10)
                                  -0.0020(10)
                                            0.0010(10)
                                                     0.0030(10)
    C9 0.0560(10)
                0.0360(10)
                         0.0320(10)
                                  -0.0030(10)
                                            -0.0010(10)
                                                      -0.0030(10)
loop_
    _geom_bond_atom_site_label_1
    _geom_bond_atom_site_label_2
    _geom_bond_site_symmetry_2
    _geom_bond_distance
    _geom_bond_publ_flag
    N1 C8 . 1.351(2) ?
    N1 C1 . 1.381(2) ?
    N2 C9 . 1.283(2) ?
    N2 N2 3_666 1.409(2) ?
    C1 C2 . 1.387(2) ?
    C1 C6 . 1.412(2) ?
    C2 C3 . 1.365(2) ?
    C3 C4 . 1.393(2) ?
    C4 C5 . 1.377(2) ?
    C5 C6 . 1.393(2) ?
    C6 C7 . 1.440(2) ?
    C7 C8 . 1.370(2) ?
    C7 C9 . 1.432(2) ?
    N1 H1 . 0.87(2) ?
    C2 H2 . 0.9300 ?
    C3 H3 . 0.9300 ?
    C4 H4 . 0.9300 ?
    C5 H5 . 0.9300 ?
    C8 H8 . 0.9300 ?
    C9 H9 . 0.9300 ?
loop_
    _geom_angle_atom_site_label_1
    _geom_angle_atom_site_label_2
    _geom_angle_atom_site_label_3
    _geom_angle_site_symmetry_1
    _geom_angle_site_symmetry_3
    _geom_angle
    _geom_angle_publ_flag
    C8 N1 C1 . . 109.20(10)
                          ?
    C9 N2 N2 . 3_666 112.00(10)
                              ?
    N1 C1 C2 . . 129.90(10)
                          ?
    N1 C1 C6 . . 107.60(10)
                          ?
    C2 C1 C6 . . 122.5(2) ?
    C3 C2 C1 . . 117.3(2) ?
    C2 C3 C4 . . 121.7(2) ?
    C5 C4 C3 . . 121.2(2) ?
    C4 C5 C6 . . 118.90(10)
                          ?
    C5 C6 C1 . . 118.50(10)
                          ?
    C5 C6 C7 . . 135.20(10)
                          ?
    C1 C6 C7 . . 106.30(10)
                          ?
    C8 C7 C9 . . 123.70(10)
                          ?
    C8 C7 C6 . . 106.50(10)
                          ?
    C9 C7 C6 . . 129.70(10)
                          ?
    N1 C8 C7 . . 110.50(10)
                          ?
    N2 C9 C7 . . 123.40(10)
                          ?
    C8 N1 H1 . . 126.0(10)
                        ?
    C1 N1 H1 . . 125.0(10)
                        ?
    C3 C2 H2 . . 121.4 ?
    C1 C2 H2 . . 121.4 ?
    C2 C3 H3 . . 119.2 ?
    C4 C3 H3 . . 119.2 ?
    C5 C4 H4 . . 119.4 ?
    C3 C4 H4 . . 119.4 ?
    C4 C5 H5 . . 120.5 ?
    C6 C5 H5 . . 120.5 ?
    N1 C8 H8 . . 124.8 ?
    C7 C8 H8 . . 124.8 ?
    N2 C9 H9 . . 118.3 ?
    C7 C9 H9 . . 118.3 ?
loop_
    _geom_torsion_atom_site_label_1
    _geom_torsion_atom_site_label_2
    _geom_torsion_atom_site_label_3
    _geom_torsion_atom_site_label_4
    _geom_torsion_site_symmetry_1
    _geom_torsion_site_symmetry_2
    _geom_torsion_site_symmetry_3
    _geom_torsion_site_symmetry_4
    _geom_torsion
    _geom_torsion_publ_flag
    C8 N1 C1 C2 . . . . -179.5(2) ?
    C8 N1 C1 C6 . . . . 0.5(2) ?
    N1 C1 C2 C3 . . . . -179.6(2) ?
    C6 C1 C2 C3 . . . . 0.4(2) ?
    C1 C2 C3 C4 . . . . 0.7(3) ?
    C2 C3 C4 C5 . . . . -0.7(3) ?
    C3 C4 C5 C6 . . . . -0.3(2) ?
    C4 C5 C6 C1 . . . . 1.3(2) ?
    C4 C5 C6 C7 . . . . -179.7(2) ?
    N1 C1 C6 C5 . . . . 178.60(10)
                                 ?
    C2 C1 C6 C5 . . . . -1.4(2) ?
    N1 C1 C6 C7 . . . . -0.6(2) ?
    C2 C1 C6 C7 . . . . 179.40(10)
                                 ?
    C5 C6 C7 C8 . . . . -178.6(2) ?
    C1 C6 C7 C8 . . . . 0.5(2) ?
    C5 C6 C7 C9 . . . . 5.1(3) ?
    C1 C6 C7 C9 . . . . -175.9(2) ?
    C1 N1 C8 C7 . . . . -0.2(2) ?
    C9 C7 C8 N1 . . . . 176.50(10)
                                 ?
    C6 C7 C8 N1 . . . . -0.2(2) ?
    N2 N2 C9 C7 3_666 . . . -178.90(10)
                                      ?
    C8 C7 C9 N2 . . . . -169.50(10)
                                  ?
    C6 C7 C9 N2 . . . . 6.3(3) ?
loop_
    _geom_hbond_atom_site_label_D
    _geom_hbond_atom_site_label_H
    _geom_hbond_atom_site_label_A
    _geom_hbond_site_symmetry_A
    _geom_hbond_distance_DH
    _geom_hbond_distance_HA
    _geom_hbond_distance_DA
    _geom_hbond_angle_DHA
    _geom_hbond_publ_flag
    N1 H1 N2 2_655 0.87(2) 2.21(2) 3.065(2) 167(2) yes
