# Supplementary material for: 1H-Indole-3-carbaldehyde azine
Source: Acta Crystallogr Sect E Struct Rep Online. 2008 Feb 6;64(Pt 3):o555. doi: 10.1107/S1600536808003164 (PMC2960762; doi:10.1107/S1600536808003164)
Supplement: Supplementary file 2 [file e-64-0o555-Isup2.hkl]

# 
# h,k,l, Fc-squared, Fo-squared, sigma(Fo-squared) and status flag 
# 
data_I
_shelx_title '  P21/c' 
_shelx_refln_list_code          4 
_shelx_F_calc_maximum      108.45 
_exptl_crystal_F_000       300.00 
_reflns_d_resolution_high  0.7696 
 
loop_ 
 _symmetry_equiv_pos_as_xyz 
 'x, y, z' 
 '-x, y+1/2, -z+1/2' 
 '-x, -y, -z' 
 'x, -y-1/2, z-1/2' 
 
_cell_length_a     5.0849 
_cell_length_b    10.6708 
_cell_length_c    13.4435 
_cell_angle_alpha  90.000 
_cell_angle_beta   94.366 
_cell_angle_gamma  90.000 
 
_shelx_F_squared_multiplier     1.000 
 
loop_ 
 _refln_index_h 
 _refln_index_k 
 _refln_index_l 
 _refln_F_squared_calc 
 _refln_F_squared_meas 
 _refln_F_squared_sigma 
 _refln_observed_status 
   1   0   0     1304.73     1188.92     43.70 o 
   2   0   0     2371.34     2205.87     80.91 o 
   3   0   0      438.01      442.13     18.45 o 
   4   0   0       60.25       51.38      4.81 o 
   5   0   0      103.37      108.71      7.85 o 
   6   0   0       56.79       44.25      5.96 o 
   1   1   0      884.61      836.38     13.77 o 
   2   1   0       38.26       31.11      1.29 o 
   3   1   0       96.14       94.83      4.04 o 
   4   1   0        2.60        3.02      3.10 o 
   5   1   0       24.45       25.82      3.03 o 
   6   1   0       10.89       10.89      2.29 o 
   0   2   0      905.49      863.73     22.49 o 
   1   2   0     1493.17     1371.91     22.45 o 
   2   2   0      104.33      103.44      2.25 o 
   3   2   0       14.30       18.29      1.07 o 
   4   2   0       22.03       21.70      1.91 o 
   5   2   0        1.28       -0.18      1.21 o 
   6   2   0        0.03        0.08      1.44 o 
   1   3   0      304.00      299.57      5.35 o 
   2   3   0      266.67      266.69      4.99 o 
   3   3   0       24.12       25.61      1.12 o 
   4   3   0        8.47       10.10      1.49 o 
   5   3   0        0.00       -0.69      1.08 o 
   6   3   0       18.17       18.99      2.82 o 
   0   4   0      291.17      290.53      8.43 o 
   1   4   0        0.24       -0.27      0.43 o 
   2   4   0       33.76       34.29      1.85 o 
   3   4   0        0.56        0.37      0.55 o 
   4   4   0       29.25       33.39      2.37 o 
   5   4   0        0.01        0.07      1.21 o 
   6   4   0        0.38        1.02      1.48 o 
   1   5   0        3.39        2.88      0.63 o 
   2   5   0       27.85       32.42      1.50 o 
   3   5   0       19.65       18.09      1.14 o 
   4   5   0       26.07       23.77      2.15 o 
   5   5   0        1.00        0.78      1.30 o 
   6   5   0        0.79        1.43      1.63 o 
   0   6   0      281.22      277.79      8.56 o 
   1   6   0      323.76      322.02      6.89 o 
   2   6   0       91.07       84.52      2.76 o 
   3   6   0       35.49       33.60      1.59 o 
   4   6   0       24.72       28.77      2.40 o 
   5   6   0        0.47       -0.09      1.40 o 
   1   7   0       16.44       15.76      1.80 o 
   2   7   0       59.38       54.75      2.22 o 
   3   7   0      186.97      182.76      4.75 o 
   4   7   0       31.05       30.83      3.84 o 
   5   7   0       43.88       44.14      3.28 o 
   0   8   0        9.26        9.04      1.58 o 
   1   8   0        2.87        4.17      0.94 o 
   2   8   0       29.65       26.13      1.74 o 
   3   8   0        1.64        2.22      1.09 o 
   4   8   0        1.62        2.00      1.71 o 
   5   8   0        1.14        3.77      3.59 o 
   1   9   0        2.79        2.29      0.90 o 
   2   9   0        8.55        8.08      1.22 o 
   3   9   0       45.11       48.34      2.46 o 
   4   9   0        0.63        3.07      2.37 o 
   5   9   0        0.20       -0.07      2.07 o 
   0  10   0        6.69        1.55      2.75 o 
   1  10   0       93.34       92.42      3.45 o 
   2  10   0       32.97       32.36      2.07 o 
   3  10   0       22.46       22.09      1.89 o 
   4  10   0        0.56        0.88      1.96 o 
   1  11   0        0.05        0.36      0.88 o 
   2  11   0        0.37        0.65      0.97 o 
   3  11   0        2.09        0.26      1.08 o 
   4  11   0        0.81       -0.88      1.65 o 
   0  12   0      118.85      119.71      6.99 o 
   1  12   0       11.22       11.58      1.52 o 
   2  12   0        3.84        3.12      1.25 o 
   3  12   0        1.31        1.12      1.23 o 
   1  13   0        4.50        2.61      1.21 o 
   2  13   0       20.51       21.93      2.54 o 
  -6   1   1        0.00        0.87      1.45 o 
  -5   1   1        8.38        6.73      2.00 o 
  -4   1   1       25.22       21.92      2.35 o 
  -3   1   1       17.27       15.37      1.71 o 
  -2   1   1      678.66      652.00     14.28 o 
  -1   1   1     5221.95     5236.84     84.57 o 
   0   1   1      179.32      197.77      4.44 o 
   1   1   1     2220.02     2204.95     40.02 o 
   2   1   1      106.00      102.54      3.13 o 
   3   1   1       99.55      104.30      3.66 o 
   4   1   1       47.34       45.77      4.42 o 
   5   1   1       44.53       50.56      3.88 o 
   6   1   1        6.33        4.94      2.06 o 
  -6   2   1        9.73       12.79      2.17 o 
  -5   2   1        8.20        9.73      1.89 o 
  -4   2   1       22.57       22.71      1.94 o 
  -3   2   1       37.08       38.91      1.57 o 
  -2   2   1       17.62       14.11      0.86 o 
  -1   2   1      741.57      640.01     10.69 o 
   0   2   1     3160.01     3476.61     62.81 o 
   1   2   1      279.98      249.42      4.47 o 
   2   2   1      130.28      122.96      2.78 o 
   3   2   1       25.79       27.70      1.10 o 
   4   2   1        1.63        0.32      0.96 o 
   5   2   1       19.74       19.23      3.11 o 
   6   2   1       16.66       14.92      2.61 o 
  -6   3   1       14.98       16.67      2.29 o 
  -5   3   1        3.06        1.14      1.21 o 
  -4   3   1       10.27       11.03      1.58 o 
  -3   3   1       30.70       31.78      1.41 o 
  -2   3   1       13.83       16.03      0.81 o 
  -1   3   1     1440.70     1390.87     25.55 o 
   0   3   1       96.01       99.95      2.38 o 
   1   3   1      165.78      174.37      3.37 o 
   2   3   1        0.13        0.14      0.40 o 
   3   3   1      130.70      134.41      3.02 o 
   4   3   1        2.35        4.27      1.47 o 
   5   3   1        0.57        0.26      1.13 o 
   6   3   1        0.09        1.82      1.47 o 
  -6   4   1        0.46        1.45      1.46 o 
  -5   4   1        1.35        0.52      1.18 o 
  -4   4   1        0.10       -0.95      0.92 o 
  -3   4   1        0.30       -0.48      0.60 o 
  -2   4   1      915.40      922.33     15.64 o 
  -1   4   1      127.56      140.61      3.27 o 
   0   4   1      417.21      368.37      7.36 o 
   1   4   1       77.15       69.04      3.72 o 
   2   4   1      114.31      122.64      2.80 o 
   3   4   1       27.47       30.16      1.95 o 
   4   4   1       55.02       56.03      3.00 o 
   5   4   1        0.34        2.05      1.27 o 
   6   4   1        0.04        0.33      1.43 o 
  -6   5   1        3.21        5.72      2.02 o 
  -5   5   1        3.89        3.83      1.42 o 
  -4   5   1        4.36        1.69      1.33 o 
  -3   5   1       73.37       68.86      2.13 o 
  -2   5   1      174.89      162.17      3.93 o 
  -1   5   1      394.50      397.55      8.07 o 
   0   5   1       23.57       28.81      1.31 o 
   1   5   1        6.54        8.51      0.83 o 
   2   5   1       17.33       21.00      1.21 o 
   3   5   1       22.84       21.69      1.27 o 
   4   5   1        0.09       -0.47      1.02 o 
   5   5   1       13.12       12.06      1.94 o 
   6   5   1        1.01        0.55      1.56 o 
  -5   6   1        1.35        0.73      1.34 o 
  -4   6   1      130.11      141.30      5.11 o 
  -3   6   1       81.74       78.29      2.39 o 
  -2   6   1      167.83      158.71      4.00 o 
  -1   6   1      390.94      377.71      7.90 o 
   0   6   1        2.21        2.41      0.66 o 
   1   6   1      589.71      601.80     11.94 o 
   2   6   1      111.26      102.73      3.00 o 
   3   6   1        1.40        0.24      0.68 o 
   4   6   1       12.86       17.35      2.02 o 
   5   6   1       23.03       21.74      2.47 o 
  -5   7   1        0.52        0.40      1.51 o 
  -4   7   1        5.00        4.28      1.43 o 
  -3   7   1        8.48        6.61      1.09 o 
  -2   7   1       16.71       18.05      1.35 o 
  -1   7   1       16.98       14.18      1.22 o 
   0   7   1      240.51      237.24      5.50 o 
   1   7   1      119.44      114.41      3.28 o 
   2   7   1        3.31        3.40      0.87 o 
   3   7   1       76.23       78.89      2.80 o 
   4   7   1        2.70        1.82      1.30 o 
   5   7   1        1.19       -0.87      1.34 o 
  -5   8   1        4.18        3.71      2.20 o 
  -4   8   1        0.92       -1.01      1.54 o 
  -3   8   1        1.98        1.53      1.06 o 
  -2   8   1       88.94       93.15      4.73 o 
  -1   8   1        1.53        0.88      0.76 o 
   0   8   1      183.15      183.47      4.67 o 
   1   8   1      107.02      105.47      4.47 o 
   2   8   1       59.10       57.73      2.43 o 
   3   8   1       25.25       24.41      1.94 o 
   4   8   1        0.03       -0.69      1.47 o 
   5   8   1        1.27       -1.91      1.74 o 
  -5   9   1        3.21        2.62      2.24 o 
  -4   9   1        4.55        5.27      2.64 o 
  -3   9   1        0.21       -0.37      0.87 o 
  -2   9   1       31.54       30.82      1.93 o 
  -1   9   1       98.64       97.58      3.24 o 
   0   9   1        3.98        2.63      0.94 o 
   1   9   1        2.23        1.15      0.83 o 
   2   9   1        1.71        1.04      0.88 o 
   3   9   1       19.04       17.15      1.65 o 
   4   9   1        0.01       -1.46      1.81 o 
  -4  10   1        8.97        9.04      2.31 o 
  -3  10   1        4.37        2.19      1.07 o 
  -2  10   1        9.20        6.76      1.26 o 
  -1  10   1       18.78       18.36      2.25 o 
   0  10   1       49.82       43.79      2.21 o 
   1  10   1       31.86       33.55      3.04 o 
   2  10   1       22.32       19.17      2.53 o 
   3  10   1        3.52        3.90      1.18 o 
   4  10   1        2.22        2.03      1.83 o 
  -4  11   1        1.91        1.72      2.45 o 
  -3  11   1        9.78       14.43      2.39 o 
  -2  11   1        0.06       -0.27      0.94 o 
  -1  11   1       29.69       32.87      4.20 o 
   0  11   1       41.59       42.99      2.31 o 
   1  11   1       43.09       40.62      2.28 o 
   2  11   1        5.73        3.93      1.18 o 
   3  11   1        2.22        2.56      1.22 o 
  -3  12   1        0.03        1.11      1.25 o 
  -2  12   1       13.68       13.73      1.70 o 
  -1  12   1        0.05        1.70      1.05 o 
   0  12   1        5.28        5.59      1.22 o 
   1  12   1       21.24       23.42      1.94 o 
   2  12   1       25.29       29.94      2.22 o 
   3  12   1        6.38        6.47      1.68 o 
  -2  13   1        1.24        1.92      1.49 o 
  -1  13   1        0.00       -0.39      1.23 o 
   0  13   1        2.57        1.50      1.11 o 
   1  13   1       53.15       57.31      3.49 o 
   2  13   1        6.43        3.31      1.36 o 
  -6   0   2        5.06        7.78      3.55 o 
  -5   0   2        2.25        2.53      2.33 o 
  -4   0   2      102.53      100.32      6.63 o 
  -3   0   2      175.15      174.12      8.64 o 
  -2   0   2       92.26       80.49      4.43 o 
  -1   0   2      281.84      230.68     14.88 o 
   0   0   2     3466.16     3405.34     71.43 o 
   1   0   2        0.68       -0.56      0.50 o 
   2   0   2      317.53      287.28      6.60 o 
   3   0   2       35.90       33.94      1.86 o 
   4   0   2       44.37       33.35      4.11 o 
   5   0   2        0.69       -1.46      1.98 o 
   6   0   2       14.50       12.28      3.81 o 
  -6   1   2       10.27        9.42      1.87 o 
  -5   1   2        2.11        0.79      1.65 o 
  -4   1   2        0.11       -0.22      1.09 o 
  -3   1   2       47.13       45.60      3.11 o 
  -2   1   2      149.02      160.91      4.05 o 
  -1   1   2     3743.80     3700.36     59.78 o 
   0   1   2      684.41      666.76     12.33 o 
   1   1   2      379.08      373.22      5.85 o 
   2   1   2       19.14       21.09      1.46 o 
   3   1   2       69.82       78.01      1.87 o 
   4   1   2        9.26       11.12      2.41 o 
   5   1   2      131.24      138.63      5.15 o 
   6   1   2        0.10        1.89      1.50 o 
  -6   2   2        4.54        6.02      1.80 o 
  -5   2   2        0.52        0.80      1.13 o 
  -4   2   2       31.64       32.05      3.61 o 
  -3   2   2      306.39      309.35      6.56 o 
  -2   2   2        0.00        0.29      0.34 o 
  -1   2   2    11761.90    12410.42    199.92 o 
   0   2   2     1021.39     1082.57     19.87 o 
   1   2   2      903.35      905.07     15.04 o 
   2   2   2      181.55      183.70      6.53 o 
   3   2   2        3.34        2.00      0.54 o 
   4   2   2       68.54       67.79      3.28 o 
   5   2   2       15.33       13.13      1.95 o 
   6   2   2        9.00       11.11      2.11 o 
  -6   3   2        0.89        1.53      1.51 o 
  -5   3   2       17.68       18.35      3.12 o 
  -4   3   2       16.46       18.27      1.81 o 
  -3   3   2      139.54      140.63      3.07 o 
  -2   3   2      130.68      125.81      2.68 o 
  -1   3   2      901.90      862.24     16.09 o 
   0   3   2      148.13      162.14      3.64 o 
   1   3   2        5.36        5.80      0.55 o 
   2   3   2       11.64       10.31      0.75 o 
   3   3   2       29.06       27.66      1.26 o 
   4   3   2       47.53       40.54      3.32 o 
   5   3   2        1.44       -0.38      1.16 o 
   6   3   2        4.90        4.68      1.76 o 
  -6   4   2        0.04        1.60      1.59 o 
  -5   4   2        1.22        0.55      1.17 o 
  -4   4   2       60.76       62.65      4.47 o 
  -3   4   2       18.99       19.06      1.68 o 
  -2   4   2        6.87        6.52      0.71 o 
  -1   4   2        6.24        5.00      0.73 o 
   0   4   2       90.74       85.38      2.26 o 
   1   4   2      246.60      255.99      5.40 o 
   2   4   2      230.36      248.26      4.87 o 
   3   4   2        1.50        0.81      0.61 o 
   4   4   2        5.85        3.26      1.29 o 
   5   4   2        0.65        0.85      1.23 o 
   6   4   2        0.30        0.49      1.56 o 
  -6   5   2        4.52        4.08      1.79 o 
  -5   5   2       35.25       32.96      4.84 o 
  -4   5   2       53.98       51.46      2.92 o 
  -3   5   2       43.32       43.72      1.69 o 
  -2   5   2       39.26       43.48      1.72 o 
  -1   5   2      138.73      148.33      3.56 o 
   0   5   2      245.79      255.66      5.49 o 
   1   5   2      218.32      217.36      4.86 o 
   2   5   2       73.09       70.27      2.05 o 
   3   5   2        0.46        0.70      0.94 o 
   4   5   2       36.92       41.44      4.06 o 
   5   5   2        0.75        1.44      1.28 o 
   6   5   2        7.34        6.53      2.05 o 
  -5   6   2        1.42        1.17      1.38 o 
  -4   6   2        0.02        0.58      1.17 o 
  -3   6   2        1.09        0.62      0.70 o 
  -2   6   2       33.26       36.62      1.70 o 
  -1   6   2       76.83       67.75      2.21 o 
   0   6   2        5.07        5.65      0.76 o 
   1   6   2       29.99       29.22      1.70 o 
   2   6   2       12.02       11.29      1.13 o 
   3   6   2       40.12       37.21      1.71 o 
   4   6   2       28.12       26.16      2.36 o 
   5   6   2       15.21       15.82      3.50 o 
  -5   7   2        0.16        0.26      1.46 o 
  -4   7   2        0.96       -0.22      1.52 o 
  -3   7   2        0.32        0.10      0.77 o 
  -2   7   2        0.63        0.46      0.69 o 
  -1   7   2        0.42       -0.49      0.62 o 
   0   7   2        1.77        1.93      0.75 o 
   1   7   2       16.08       14.36      1.87 o 
   2   7   2       12.47       13.54      1.26 o 
   3   7   2       13.12       12.21      1.31 o 
   4   7   2        2.23        1.22      1.27 o 
   5   7   2        1.18        3.46      1.62 o 
  -5   8   2        2.81        3.99      2.25 o 
  -4   8   2        2.43       -0.03      1.46 o 
  -3   8   2       33.19       38.69      4.80 o 
  -2   8   2      144.94      136.52      4.51 o 
  -1   8   2       57.85       54.99      2.29 o 
   0   8   2      206.29      186.66      5.15 o 
   1   8   2       45.69       44.22      2.07 o 
   2   8   2      321.19      300.25      6.99 o 
   3   8   2       24.04       29.98      2.12 o 
   4   8   2        8.97        6.69      2.57 o 
   5   8   2        3.91        1.01      1.86 o 
  -5   9   2        0.16        0.30      3.07 o 
  -4   9   2        3.16        2.50      2.62 o 
  -3   9   2        6.88        8.43      1.28 o 
  -2   9   2        1.87        2.12      0.90 o 
  -1   9   2       96.96       99.74      3.27 o 
   0   9   2        6.42        6.90      1.11 o 
   1   9   2       11.01        9.59      1.73 o 
   2   9   2       27.52       29.25      1.89 o 
   3   9   2       42.34       46.18      2.42 o 
   4   9   2       30.05       31.50      4.59 o 
  -4  10   2        0.01        0.51      1.61 o 
  -3  10   2       10.92       11.43      1.49 o 
  -2  10   2        0.46        1.90      0.96 o 
  -1  10   2       66.52       63.65      2.69 o 
   0  10   2       45.36       43.47      2.21 o 
   1  10   2        9.69       11.17      1.38 o 
   2  10   2        6.14        8.26      1.87 o 
   3  10   2        0.04        0.95      1.05 o 
   4  10   2        0.07        1.13      1.76 o 
  -3  11   2        1.86        0.72      1.30 o 
  -2  11   2        0.00        0.35      1.00 o 
  -1  11   2       10.93       11.41      1.75 o 
   0  11   2        5.79        6.23      1.20 o 
   1  11   2       39.90       38.10      2.23 o 
   2  11   2        3.30        4.34      1.17 o 
   3  11   2        3.62        2.64      1.27 o 
  -3  12   2        0.19       -0.31      1.33 o 
  -2  12   2        6.96       11.01      3.12 o 
  -1  12   2        0.13       -0.36      1.13 o 
   0  12   2       12.83       14.57      3.42 o 
   1  12   2        8.85        7.98      1.35 o 
   2  12   2       15.42       14.41      2.12 o 
   3  12   2        2.83        3.75      1.44 o 
  -2  13   2        1.90        1.77      1.55 o 
  -1  13   2        2.92        4.21      1.55 o 
   0  13   2       17.12       21.85      2.38 o 
   1  13   2       11.92        9.29      2.98 o 
   2  13   2        0.10       -1.14      1.69 o 
  -6   1   3        0.26        1.81      1.50 o 
  -5   1   3       10.17       11.35      3.15 o 
  -4   1   3       12.05       13.31      2.17 o 
  -3   1   3        7.63        7.61      2.56 o 
  -2   1   3      159.16      149.40      3.25 o 
  -1   1   3      864.99      799.77     12.06 o 
   0   1   3      515.28      501.62      9.49 o 
   1   1   3      142.31      137.55      2.47 o 
   2   1   3      231.83      259.16      4.41 o 
   3   1   3       10.93       10.68      0.76 o 
   4   1   3      115.41      105.57      5.02 o 
   5   1   3       32.97       31.86      3.85 o 
   6   1   3        7.53        6.19      1.83 o 
  -6   2   3        8.48       11.38      3.19 o 
  -5   2   3       19.83       19.90      2.89 o 
  -4   2   3        0.06        1.09      0.96 o 
  -3   2   3      375.62      398.59      8.18 o 
  -2   2   3     1034.42      975.51     16.28 o 
  -1   2   3      425.91      393.49      6.77 o 
   0   2   3      935.50      928.70     19.99 o 
   1   2   3       71.26       78.77      2.58 o 
   2   2   3      428.18      452.25      8.15 o 
   3   2   3        0.13        0.40      0.53 o 
   4   2   3       55.41       52.17      2.88 o 
   5   2   3        0.35        0.62      1.28 o 
   6   2   3        1.51        3.29      1.68 o 
  -6   3   3        3.51        2.85      1.57 o 
  -5   3   3       48.33       56.00      5.93 o 
  -4   3   3       52.65       50.92      3.04 o 
  -3   3   3      142.86      130.98      2.92 o 
  -2   3   3     1581.80     1543.79     25.51 o 
  -1   3   3     1286.02     1313.54     24.25 o 
   0   3   3     1167.75     1215.54     22.46 o 
   1   3   3       25.00       23.44      1.03 o 
   2   3   3       59.55       69.39      1.89 o 
   3   3   3      202.50      212.08      4.79 o 
   4   3   3       17.46       19.09      1.93 o 
   5   3   3        2.87        0.88      1.25 o 
   6   3   3        2.00        1.10      1.52 o 
  -6   4   3        0.28        2.30      1.56 o 
  -5   4   3       21.53       20.08      2.20 o 
  -4   4   3       39.81       42.67      5.09 o 
  -3   4   3       83.74       85.33      2.28 o 
  -2   4   3      799.92      775.66     13.29 o 
  -1   4   3       56.08       49.86      1.98 o 
   0   4   3      372.34      393.94      7.85 o 
   1   4   3       49.09       52.30      1.71 o 
   2   4   3       15.11       15.13      1.05 o 
   3   4   3       48.89       45.45      2.12 o 
   4   4   3      109.31      102.71      4.09 o 
   5   4   3        4.20        0.04      1.28 o 
   6   4   3        1.96        3.02      1.70 o 
  -6   5   3        0.08       -1.47      1.45 o 
  -5   5   3        7.45        6.77      1.68 o 
  -4   5   3        0.49        0.42      1.06 o 
  -3   5   3        8.73        9.07      0.91 o 
  -2   5   3      275.50      269.03      5.89 o 
  -1   5   3       12.69       13.06      0.95 o 
   0   5   3       61.55       64.30      2.48 o 
   1   5   3      330.94      342.78      7.14 o 
   2   5   3       40.13       41.56      1.58 o 
   3   5   3      184.68      184.29      4.19 o 
   4   5   3       12.26       16.67      1.95 o 
   5   5   3       17.83       14.50      2.08 o 
  -5   6   3        2.26        2.51      1.44 o 
  -4   6   3        6.74        6.08      1.47 o 
  -3   6   3      169.78      169.62      4.36 o 
  -2   6   3       83.43       78.13      2.51 o 
  -1   6   3      108.24       98.45      2.82 o 
   0   6   3       24.32       22.30      1.25 o 
   1   6   3      118.11      126.25      6.19 o 
   2   6   3       25.94       25.65      1.66 o 
   3   6   3       40.29       45.00      1.91 o 
   4   6   3        5.76        4.57      1.41 o 
   5   6   3        0.68       -0.41      1.80 o 
  -5   7   3        0.62       -0.98      1.79 o 
  -4   7   3        5.06        5.77      1.90 o 
  -3   7   3       55.86       52.34      2.52 o 
  -2   7   3      181.86      170.42      6.75 o 
  -1   7   3        4.39        4.48      1.20 o 
   0   7   3       15.71       16.91      1.23 o 
   1   7   3      102.89      113.66      3.30 o 
   2   7   3        0.56       -0.30      0.73 o 
   3   7   3        0.08       -0.20      0.81 o 
   4   7   3        4.01        4.30      1.52 o 
   5   7   3        1.27        0.83      1.47 o 
  -5   8   3        0.36       -2.46      1.64 o 
  -4   8   3       11.10       10.67      2.28 o 
  -3   8   3        8.61       10.13      1.48 o 
  -2   8   3       34.62       36.11      1.92 o 
  -1   8   3      102.13       94.02      3.05 o 
   0   8   3      144.00      145.17      4.45 o 
   1   8   3        0.92        1.60      0.81 o 
   2   8   3       16.46       14.23      1.50 o 
   3   8   3       11.14       12.21      1.94 o 
   4   8   3       16.42       21.09      3.26 o 
   5   8   3        1.99        1.23      4.76 o 
  -4   9   3        0.15        2.31      2.59 o 
  -3   9   3        1.19        1.41      0.94 o 
  -2   9   3        9.26        9.23      1.52 o 
  -1   9   3       91.04       91.53      3.21 o 
   0   9   3      103.94      100.00      4.55 o 
   1   9   3       84.49       82.86      2.97 o 
   2   9   3       31.40       33.18      2.55 o 
   3   9   3        0.71       -0.07      0.93 o 
   4   9   3       29.16       33.87      3.62 o 
  -4  10   3       10.50       17.72      4.53 o 
  -3  10   3       16.18       18.42      2.08 o 
  -2  10   3       20.31       19.78      1.69 o 
  -1  10   3        0.92        0.84      0.88 o 
   0  10   3       75.65       81.69      3.01 o 
   1  10   3       60.20       60.59      2.66 o 
   2  10   3      116.47      123.36      5.40 o 
   3  10   3        3.07        3.86      1.22 o 
   4  10   3        0.87       -0.65      1.68 o 
  -3  11   3        0.06       -1.41      1.18 o 
  -2  11   3        0.55        0.20      1.14 o 
  -1  11   3        4.79        5.45      2.17 o 
   0  11   3      101.55       98.23      4.22 o 
   1  11   3       74.52       71.48      3.03 o 
   2  11   3       13.04       13.75      1.66 o 
   3  11   3       12.95       13.99      1.79 o 
  -3  12   3        0.02        0.78      1.40 o 
  -2  12   3        0.07        0.71      1.28 o 
  -1  12   3       10.35        8.22      1.72 o 
   0  12   3       36.06       32.64      2.84 o 
   1  12   3        0.02       -0.94      1.10 o 
   2  12   3        1.11        2.22      1.53 o 
   3  12   3        2.98        3.17      1.80 o 
  -2  13   3        1.43        4.63      1.73 o 
  -1  13   3       16.29       16.15      3.57 o 
   0  13   3       10.85       12.44      2.03 o 
   1  13   3       17.53       14.71      2.16 o 
  -6   0   4        6.17        6.93      3.29 o 
  -5   0   4        0.06       -0.83      1.79 o 
  -4   0   4       42.10       37.64      4.10 o 
  -3   0   4       72.08       69.08      4.59 o 
  -2   0   4      306.93      275.75      7.87 o 
  -1   0   4      354.57      325.29      8.95 o 
   0   0   4      123.72      122.49      3.85 o 
   1   0   4        0.83        2.10      0.70 o 
   2   0   4      430.24      496.87     11.23 o 
   3   0   4        7.21        6.09      0.96 o 
   4   0   4       16.70       16.86      3.21 o 
   5   0   4       55.71       44.05      5.40 o 
   6   0   4        0.00       -1.05      1.64 o 
  -6   1   4        6.02       10.51      2.01 o 
  -5   1   4        0.01        0.11      1.41 o 
  -4   1   4      142.92      150.83      6.07 o 
  -3   1   4       26.03       23.32      1.28 o 
  -2   1   4        1.75        1.27      0.36 o 
  -1   1   4      431.62      390.20      6.11 o 
   0   1   4       14.17       20.46      0.88 o 
   1   1   4      580.11      585.21      9.10 o 
   2   1   4       87.11      102.15      2.17 o 
   3   1   4        2.58        3.01      0.60 o 
   4   1   4       41.93       40.16      2.57 o 
   5   1   4       14.98       12.92      2.37 o 
   6   1   4        1.64        1.02      1.57 o 
  -6   2   4        0.22        0.18      1.40 o 
  -5   2   4        0.14        0.52      1.24 o 
  -4   2   4       22.05       22.70      1.91 o 
  -3   2   4       22.66       24.22      1.35 o 
  -2   2   4        4.88        6.26      0.58 o 
  -1   2   4      385.85      374.37      7.31 o 
   0   2   4      111.45      110.92      2.70 o 
   1   2   4        5.02        5.57      0.52 o 
   2   2   4       62.93       66.59      2.40 o 
   3   2   4       54.91       57.58      1.89 o 
   4   2   4        0.83       -0.11      1.04 o 
   5   2   4        2.89        2.69      1.37 o 
   6   2   4        0.09        0.27      1.38 o 
  -6   3   4        1.14        1.20      1.55 o 
  -5   3   4       36.47       37.00      3.17 o 
  -4   3   4        6.79        7.07      1.61 o 
  -3   3   4        7.39        7.61      0.72 o 
  -2   3   4      408.46      381.49      6.87 o 
  -1   3   4      153.26      163.14      3.59 o 
   0   3   4      194.60      185.08      4.83 o 
   1   3   4      832.25      876.28     14.78 o 
   2   3   4       55.72       67.60      2.32 o 
   3   3   4      221.10      234.15      4.86 o 
   4   3   4       61.05       62.65      3.23 o 
   5   3   4       10.08       11.29      2.53 o 
   6   3   4        0.14        0.58      1.50 o 
  -6   4   4       12.24        8.73      2.00 o 
  -5   4   4       15.58       20.58      2.19 o 
  -4   4   4       49.41       53.60      2.85 o 
  -3   4   4        3.86        3.89      0.68 o 
  -2   4   4     2121.60     2008.38     33.10 o 
  -1   4   4      249.42      256.00      6.12 o 
   0   4   4        3.34        1.95      0.45 o 
   1   4   4        5.30        4.55      0.88 o 
   2   4   4       55.02       44.36      1.60 o 
   3   4   4        0.54        0.28      0.74 o 
   4   4   4      133.36      123.30      7.89 o 
   5   4   4       40.03       35.27      2.92 o 
   6   4   4        3.01        2.38      1.73 o 
  -6   5   4        0.10       -0.68      1.55 o 
  -5   5   4       12.20       12.27      1.92 o 
  -4   5   4       13.14       11.04      1.61 o 
  -3   5   4      104.96      102.34      2.70 o 
  -2   5   4       25.98       29.97      1.46 o 
  -1   5   4        0.00       -0.19      0.50 o 
   0   5   4      136.59      161.28      4.99 o 
   1   5   4      158.80      171.91      4.42 o 
   2   5   4       54.85       55.60      2.10 o 
   3   5   4       48.61       43.73      1.84 o 
   4   5   4        1.80        3.26      1.32 o 
   5   5   4        2.36        1.22      1.41 o 
  -5   6   4        0.10        1.98      1.45 o 
  -4   6   4       14.79       18.56      1.99 o 
  -3   6   4        1.54        0.28      0.79 o 
  -2   6   4       15.40       15.78      1.51 o 
  -1   6   4        5.06        5.74      1.25 o 
   0   6   4       14.66       13.66      1.01 o 
   1   6   4       26.32       29.24      1.50 o 
   2   6   4       12.03       13.50      1.21 o 
   3   6   4        2.28        0.87      0.78 o 
   4   6   4        0.02       -1.38      1.07 o 
   5   6   4        2.14        2.37      1.58 o 
  -5   7   4        0.00       -0.88      1.39 o 
  -4   7   4        0.44        2.24      1.57 o 
  -3   7   4        9.75        9.54      1.18 o 
  -2   7   4       46.20       43.61      2.03 o 
  -1   7   4       68.59       64.49      2.32 o 
   0   7   4       44.01       44.66      1.88 o 
   1   7   4        8.39       10.24      1.47 o 
   2   7   4        0.42        1.06      0.81 o 
   3   7   4       17.88       19.22      1.59 o 
   4   7   4       33.18       37.22      3.09 o 
   5   7   4        0.48        1.67      1.54 o 
  -5   8   4        0.51        4.44      3.37 o 
  -4   8   4        0.19        0.45      1.53 o 
  -3   8   4       16.60       14.01      1.64 o 
  -2   8   4       59.33       61.04      2.43 o 
  -1   8   4       38.17       38.28      3.40 o 
   0   8   4        0.03       -0.12      0.72 o 
   1   8   4        0.06        1.28      1.16 o 
   2   8   4        9.04       11.78      1.29 o 
   3   8   4        6.92        7.08      1.43 o 
   4   8   4        7.90        6.47      4.75 o 
   5   8   4        1.61        5.12      2.30 o 
  -4   9   4        0.09        0.50      2.45 o 
  -3   9   4        0.39       -0.32      1.00 o 
  -2   9   4       25.39       21.20      2.06 o 
  -1   9   4       25.54       25.05      1.66 o 
   0   9   4       39.81       39.71      2.00 o 
   1   9   4       68.20       69.73      2.72 o 
   2   9   4        2.30        3.22      1.01 o 
   3   9   4        7.41        8.72      1.55 o 
   4   9   4        3.65        3.25      1.87 o 
  -4  10   4        0.08       -0.39      2.78 o 
  -3  10   4       10.60       13.93      1.90 o 
  -2  10   4        8.11        9.97      1.61 o 
  -1  10   4       33.64       38.14      2.60 o 
   0  10   4       22.41       16.38      1.90 o 
   1  10   4        1.23        0.96      1.20 o 
   2  10   4        0.08        0.59      0.97 o 
   3  10   4        0.22        0.00      1.07 o 
   4  10   4        8.21        6.07      2.27 o 
  -3  11   4        2.00       -0.27      1.32 o 
  -2  11   4       11.95       16.45      2.42 o 
  -1  11   4       73.89       78.40      3.89 o 
   0  11   4       42.14       38.69      3.52 o 
   1  11   4       56.21       67.86      4.02 o 
   2  11   4       18.70       15.84      2.21 o 
   3  11   4       23.76       29.79      2.82 o 
  -3  12   4        2.75        3.36      2.11 o 
  -2  12   4        3.04        4.51      1.60 o 
  -1  12   4        0.01       -0.48      1.21 o 
   0  12   4        0.14        1.56      1.27 o 
   1  12   4        0.37       -0.65      1.38 o 
   2  12   4        3.36        4.25      1.76 o 
  -1  13   4        0.03       -1.86      1.25 o 
   0  13   4        0.08        0.40      1.40 o 
   1  13   4        5.24        4.73      1.72 o 
  -6   1   5        0.12        0.28      1.46 o 
  -5   1   5       17.74       17.60      2.59 o 
  -4   1   5        5.95        6.74      1.93 o 
  -3   1   5       52.55       52.94      1.68 o 
  -2   1   5        6.06        5.67      0.55 o 
  -1   1   5      177.95      178.87      3.40 o 
   0   1   5       42.68       37.42      1.15 o 
   1   1   5      415.68      462.36      7.38 o 
   2   1   5      129.54      150.20      2.96 o 
   3   1   5       45.04       45.97      2.30 o 
   4   1   5        3.71        2.78      1.20 o 
   5   1   5        3.70        2.38      1.43 o 
   6   1   5        0.12        0.37      1.63 o 
  -6   2   5       20.52       21.01      2.72 o 
  -5   2   5        3.25        2.54      1.30 o 
  -4   2   5       16.81       18.74      3.39 o 
  -3   2   5       59.15       58.49      1.70 o 
  -2   2   5       96.11       97.98      2.23 o 
  -1   2   5      115.21      131.14      2.69 o 
   0   2   5      758.09      789.32     15.02 o 
   1   2   5        3.75        4.61      0.52 o 
   2   2   5       96.87       90.76      2.32 o 
   3   2   5       29.07       27.67      2.63 o 
   4   2   5      120.53      116.03      5.77 o 
   5   2   5       12.33       11.14      1.87 o 
   6   2   5        0.71       -0.96      1.45 o 
  -6   3   5        3.42        5.20      1.82 o 
  -5   3   5        0.40       -0.53      1.14 o 
  -4   3   5        6.26        7.64      1.33 o 
  -3   3   5      102.53      101.76      2.52 o 
  -2   3   5       83.49       79.09      2.00 o 
  -1   3   5      174.65      156.74      3.50 o 
   0   3   5      314.41      353.57      8.47 o 
   1   3   5       55.86       70.02      3.03 o 
   2   3   5      148.24      168.17      3.66 o 
   3   3   5      430.08      425.97      8.06 o 
   4   3   5        2.90        2.92      1.31 o 
   5   3   5       58.23       56.65      3.49 o 
   6   3   5        3.00        6.14      2.12 o 
  -6   4   5        0.92        0.09      1.55 o 
  -5   4   5        2.80        2.00      1.33 o 
  -4   4   5       73.18       79.93      3.62 o 
  -3   4   5      119.86      114.72      3.21 o 
  -2   4   5      177.17      169.41      4.01 o 
  -1   4   5      251.23      244.83      5.21 o 
   0   4   5      182.41      201.88      5.45 o 
   1   4   5       22.68       24.91      1.82 o 
   2   4   5       31.42       39.31      1.58 o 
   3   4   5       86.48       85.28      2.56 o 
   4   4   5        0.01        0.34      1.12 o 
   5   4   5       11.39        7.94      1.82 o 
  -5   5   5        6.09        9.00      1.77 o 
  -4   5   5       17.67       20.69      1.99 o 
  -3   5   5      446.80      434.64      8.15 o 
  -2   5   5      113.96      118.77      4.36 o 
  -1   5   5      142.69      134.62      3.35 o 
   0   5   5       99.13      107.94      2.84 o 
   1   5   5       76.52       88.82      4.12 o 
   2   5   5      166.75      172.08      4.33 o 
   3   5   5       11.73       10.30      1.68 o 
   4   5   5        0.65        2.52      1.30 o 
   5   5   5        1.93        0.89      1.48 o 
  -5   6   5        3.98        2.52      2.01 o 
  -4   6   5       15.96       20.47      2.05 o 
  -3   6   5      183.83      169.66      4.40 o 
  -2   6   5      120.77      124.46      4.70 o 
  -1   6   5       67.50       63.93      2.39 o 
   0   6   5      145.56      154.88      3.84 o 
   1   6   5        1.32        2.29      0.73 o 
   2   6   5        5.47        4.63      0.99 o 
   3   6   5       74.96       74.46      2.51 o 
   4   6   5        7.72        5.67      1.57 o 
   5   6   5        2.77        2.58      1.64 o 
  -5   7   5        0.12        3.08      2.92 o 
  -4   7   5        0.80       -0.29      2.13 o 
  -3   7   5      192.35      196.17      5.03 o 
  -2   7   5        0.04        0.81      0.79 o 
  -1   7   5       36.46       34.21      1.65 o 
   0   7   5        1.15        1.49      0.67 o 
   1   7   5       36.89       38.45      3.19 o 
   2   7   5       90.52       84.83      2.93 o 
   3   7   5       10.85       11.44      1.50 o 
   4   7   5        0.95        0.28      1.88 o 
   5   7   5       14.15       17.29      2.76 o 
  -5   8   5        1.10       -0.59      2.84 o 
  -4   8   5       37.15       30.57      5.15 o 
  -3   8   5        2.61        2.33      1.15 o 
  -2   8   5       11.59       10.67      1.79 o 
  -1   8   5       13.22       15.29      1.70 o 
   0   8   5       54.07       56.61      2.98 o 
   1   8   5       15.68       15.22      2.06 o 
   2   8   5       16.53       14.84      1.45 o 
   3   8   5       65.06       73.28      3.61 o 
   4   8   5        5.30        5.74      2.42 o 
  -4   9   5        5.45        8.72      3.62 o 
  -3   9   5        0.17        1.84      1.20 o 
  -2   9   5       15.59       13.87      1.76 o 
  -1   9   5      211.66      191.72      7.27 o 
   0   9   5       29.94       31.12      2.34 o 
   1   9   5       66.60       70.56      5.16 o 
   2   9   5       37.35       39.63      3.25 o 
   3   9   5        2.51        1.81      1.13 o 
   4   9   5       56.84       63.00     10.52 o 
  -4  10   5        0.44        1.53      2.84 o 
  -3  10   5        1.64        0.63      1.25 o 
  -2  10   5       29.05       26.12      2.33 o 
  -1  10   5       39.41       40.12      2.72 o 
   0  10   5       58.52       54.57      3.17 o 
   1  10   5       37.33       42.47      3.64 o 
   2  10   5       42.97       45.41      3.06 o 
   3  10   5       41.59       45.58      3.29 o 
   4  10   5       16.11       24.47      5.99 o 
  -3  11   5        0.12        1.39      1.54 o 
  -2  11   5       33.07       39.57      4.53 o 
  -1  11   5       13.88       14.85      2.04 o 
   0  11   5       54.99       57.85      3.40 o 
   1  11   5       97.41      104.02      4.60 o 
   2  11   5        0.73        0.88      1.59 o 
   3  11   5       12.43       15.47      2.40 o 
  -2  12   5        0.02        0.12      1.34 o 
  -1  12   5        4.71        5.99      1.84 o 
   0  12   5        0.32       -0.68      1.22 o 
   1  12   5        8.86        9.39      2.72 o 
   2  12   5        5.27        6.23      1.92 o 
  -1  13   5        6.57        3.81      1.64 o 
   0  13   5        6.37        4.26      1.67 o 
   1  13   5        2.57        4.22      2.09 o 
  -6   0   6        4.19        8.70      3.56 o 
  -5   0   6        0.55       -0.39      1.93 o 
  -4   0   6        0.74       -0.74      1.57 o 
  -3   0   6        0.42        0.16      0.79 o 
  -2   0   6      148.63      138.78      3.74 o 
  -1   0   6      237.31      217.51      6.46 o 
   0   0   6      221.73      211.21      6.41 o 
   1   0   6      636.94      715.95     15.72 o 
   2   0   6       23.51       23.79      1.67 o 
   3   0   6       14.50       14.72      1.40 o 
   4   0   6        2.90        4.37      2.37 o 
   5   0   6        0.23        0.37      1.61 o 
   6   0   6        5.38        9.79      2.60 o 
  -6   1   6       15.23       17.30      2.26 o 
  -5   1   6       41.57       45.74      5.80 o 
  -4   1   6       73.85       68.54      3.77 o 
  -3   1   6       41.45       39.47      1.54 o 
  -2   1   6      219.04      226.86      4.35 o 
  -1   1   6       11.43       10.51      0.71 o 
   0   1   6       11.37       14.24      0.80 o 
   1   1   6       11.32       10.87      0.70 o 
   2   1   6      151.01      162.53      3.24 o 
   3   1   6        0.43        1.33      0.59 o 
   4   1   6        0.81        0.00      1.13 o 
   5   1   6        2.76        0.73      1.34 o 
  -6   2   6        2.30        2.35      1.60 o 
  -5   2   6       13.35       17.68      2.27 o 
  -4   2   6        3.31        2.39      1.04 o 
  -3   2   6      112.68      111.93      4.22 o 
  -2   2   6       89.05       91.33      2.16 o 
  -1   2   6       58.58       59.18      1.56 o 
   0   2   6      155.25      177.59      4.15 o 
   1   2   6      766.05      887.13     13.74 o 
   2   2   6      317.95      333.12      5.79 o 
   3   2   6       42.93       43.82      1.79 o 
   4   2   6      201.78      198.24      6.27 o 
   5   2   6        8.24        3.90      2.37 o 
  -6   3   6        0.48       -1.78      1.35 o 
  -5   3   6       29.84       30.00      2.45 o 
  -4   3   6        0.31       -0.36      0.92 o 
  -3   3   6        8.94        9.28      0.83 o 
  -2   3   6       13.16       11.72      1.04 o 
  -1   3   6      196.79      205.24      5.45 o 
   0   3   6       15.54       13.98      1.30 o 
   1   3   6       28.95       33.52      1.77 o 
   2   3   6        0.42       -0.39      0.58 o 
   3   3   6       82.04       80.76      2.52 o 
   4   3   6       25.00       25.11      2.31 o 
   5   3   6        0.06       -0.64      1.31 o 
  -6   4   6        2.40        1.26      2.11 o 
  -5   4   6       10.64       11.55      1.88 o 
  -4   4   6       51.80       52.34      3.50 o 
  -3   4   6        6.48        6.50      0.94 o 
  -2   4   6       19.10       20.58      1.19 o 
  -1   4   6        3.56        5.59      1.11 o 
   0   4   6      441.74      452.89     10.82 o 
   1   4   6       11.00       11.00      0.94 o 
   2   4   6       34.34       31.83      1.63 o 
   3   4   6        2.29        1.13      0.80 o 
   4   4   6        9.95        7.06      1.62 o 
   5   4   6        6.48        6.46      1.76 o 
  -5   5   6        0.03        1.30      1.38 o 
  -4   5   6        5.13        7.85      1.53 o 
  -3   5   6      449.94      432.24      9.08 o 
  -2   5   6       11.98       11.35      1.03 o 
  -1   5   6       26.16       20.93      1.50 o 
   0   5   6       38.14       35.80      2.07 o 
   1   5   6       38.20       47.26      2.29 o 
   2   5   6      211.09      238.19      6.38 o 
   3   5   6      235.27      233.74      5.19 o 
   4   5   6        1.38        0.31      1.26 o 
   5   5   6        4.30        4.53      1.74 o 
  -5   6   6        2.39        5.54      3.85 o 
  -4   6   6        0.18        1.43      2.33 o 
  -3   6   6       43.60       39.25      2.30 o 
  -2   6   6      191.46      189.92      8.51 o 
  -1   6   6       27.07       21.31      3.32 o 
   0   6   6       18.77       18.52      1.67 o 
   1   6   6        1.28        0.17      0.62 o 
   2   6   6       14.50       13.95      1.32 o 
   3   6   6        0.91       -0.38      1.26 o 
   4   6   6       17.51       15.94      3.17 o 
   5   6   6        2.24        1.54      1.76 o 
  -5   7   6        0.91        0.00      2.69 o 
  -4   7   6       40.30       52.46      6.17 o 
  -3   7   6       21.09       22.08      1.92 o 
  -2   7   6       83.25       79.15      3.91 o 
  -1   7   6       17.78       21.39      1.81 o 
   0   7   6        0.35        0.19      0.92 o 
   1   7   6       50.63       52.76      3.47 o 
   2   7   6       21.39       18.46      1.64 o 
   3   7   6       47.60       50.76      2.48 o 
   4   7   6       21.11       24.52      5.92 o 
   5   7   6        1.71        0.77      2.08 o 
  -5   8   6        0.15        1.41      3.17 o 
  -4   8   6        4.42        0.48      2.71 o 
  -3   8   6       14.02       13.37      1.70 o 
  -2   8   6       11.59        9.47      2.06 o 
  -1   8   6       63.28       61.66      3.10 o 
   0   8   6      170.96      162.57      5.37 o 
   1   8   6      122.55      122.32      4.59 o 
   2   8   6       28.26       28.49      2.35 o 
   3   8   6       61.10       70.08      3.65 o 
  -4   9   6        2.76        0.27      2.62 o 
  -3   9   6        4.90        3.07      1.36 o 
  -2   9   6       18.55       17.50      2.29 o 
  -1   9   6      113.08      108.02      4.29 o 
   0   9   6       56.94       52.72      3.14 o 
   1   9   6        2.93        2.57      1.74 o 
   2   9   6       17.21       20.45      2.21 o 
   3   9   6       16.37       18.29      2.51 o 
   4   9   6        0.36        0.10      3.34 o 
  -4  10   6        8.64       12.45      4.44 o 
  -3  10   6        0.96        2.06      1.40 o 
  -2  10   6        3.42        2.06      1.28 o 
  -1  10   6        0.75       -0.11      1.09 o 
   0  10   6        8.22        7.91      1.63 o 
   1  10   6        1.65        1.28      1.27 o 
   2  10   6        0.30       -0.96      1.30 o 
   3  10   6        2.10        1.49      1.54 o 
  -3  11   6        1.60       -0.65      1.76 o 
  -2  11   6        0.01        0.89      1.27 o 
  -1  11   6        0.87        0.95      1.60 o 
   0  11   6        3.25        2.60      1.44 o 
   1  11   6       10.20        7.42      1.85 o 
   2  11   6        6.71        5.72      1.85 o 
   3  11   6        0.19        0.56      1.74 o 
  -2  12   6       19.79       21.17      2.53 o 
  -1  12   6        1.26        1.49      2.10 o 
   0  12   6       26.03       35.91      2.96 o 
   1  12   6        1.35        1.47      1.52 o 
   2  12   6        4.55        5.80      1.93 o 
   0  13   6        1.02        0.08      1.68 o 
  -6   1   7        2.09        3.58      2.04 o 
  -5   1   7        1.21        1.57      1.26 o 
  -4   1   7       21.91       20.84      2.31 o 
  -3   1   7        9.24        8.12      0.85 o 
  -2   1   7       79.39       80.05      1.82 o 
  -1   1   7      375.89      401.18      7.20 o 
   0   1   7      183.01      200.18      4.01 o 
   1   1   7       52.59       55.41      1.53 o 
   2   1   7      285.25      295.88      5.31 o 
   3   1   7       62.96       64.74      1.87 o 
   4   1   7       79.76       77.02      3.67 o 
   5   1   7        1.60        0.73      1.45 o 
  -6   2   7        0.34        1.86      1.89 o 
  -5   2   7        0.17        0.63      1.20 o 
  -4   2   7       19.92       21.58      1.86 o 
  -3   2   7        0.00       -0.20      0.49 o 
  -2   2   7        2.80        2.18      0.64 o 
  -1   2   7       86.89       96.52      2.93 o 
   0   2   7      135.86      146.76      3.70 o 
   1   2   7       25.91       32.73      1.20 o 
   2   2   7        0.32       -0.40      0.56 o 
   3   2   7        2.91        2.30      0.85 o 
   4   2   7        0.07        1.33      1.22 o 
   5   2   7        2.28        0.39      1.97 o 
  -6   3   7        3.25        3.48      2.25 o 
  -5   3   7        0.17        0.88      1.62 o 
  -4   3   7       75.59       91.24      3.98 o 
  -3   3   7       14.02       13.99      0.99 o 
  -2   3   7        4.86        5.60      0.76 o 
  -1   3   7      106.95      109.23      3.53 o 
   0   3   7      101.68      107.14      3.08 o 
   1   3   7       70.27       66.16      3.00 o 
   2   3   7       70.38       71.04      2.20 o 
   3   3   7       20.78       22.11      1.91 o 
   4   3   7        5.95        4.20      1.44 o 
   5   3   7        0.00       -1.34      1.29 o 
  -5   4   7        0.93        3.81      2.81 o 
  -4   4   7       12.94       15.71      1.71 o 
  -3   4   7        7.98        8.79      1.51 o 
  -2   4   7       13.29       14.04      1.05 o 
  -1   4   7        0.03        0.40      0.77 o 
   0   4   7        3.56        3.06      0.97 o 
   1   4   7       30.58       34.15      1.56 o 
   2   4   7       20.19       22.89      1.36 o 
   3   4   7       21.31       21.10      1.48 o 
   4   4   7        0.93        1.38      2.32 o 
   5   4   7        2.94        1.53      1.53 o 
  -5   5   7        2.82       -1.89      2.24 o 
  -4   5   7        1.03        0.63      1.47 o 
  -3   5   7       13.38       15.40      1.65 o 
  -2   5   7       65.51       61.75      2.74 o 
  -1   5   7       52.47       50.65      2.49 o 
   0   5   7        0.41        0.17      0.85 o 
   1   5   7        8.86        9.31      0.99 o 
   2   5   7       63.96       68.25      4.13 o 
   3   5   7       16.94       18.07      1.43 o 
   4   5   7       23.92       27.93      2.53 o 
   5   5   7       14.64       17.00      2.42 o 
  -5   6   7        9.58        5.27      3.34 o 
  -4   6   7      111.90      124.63      9.07 o 
  -3   6   7        0.38       -0.77      1.23 o 
  -2   6   7       39.82       39.25      2.36 o 
  -1   6   7       21.42       25.53      1.94 o 
   0   6   7       57.67       56.45      2.82 o 
   1   6   7       33.52       40.46      2.48 o 
   2   6   7      407.36      409.79      9.00 o 
   3   6   7        2.46        3.97      1.21 o 
   4   6   7       16.82       12.77      1.99 o 
   5   6   7        1.43        1.46      1.73 o 
  -5   7   7        0.00        0.84      2.79 o 
  -4   7   7        8.31       17.17      4.34 o 
  -3   7   7       90.04       89.20      3.69 o 
  -2   7   7       38.26       33.90      2.28 o 
  -1   7   7       76.65       69.90      3.23 o 
   0   7   7       63.29       59.06      3.05 o 
   1   7   7        1.08        0.50      1.13 o 
   2   7   7        0.62        0.93      1.50 o 
   3   7   7      156.19      170.26      7.38 o 
   4   7   7        0.07       -2.48      2.63 o 
  -4   8   7       15.00       18.36      4.46 o 
  -3   8   7       13.97       13.07      1.77 o 
  -2   8   7       61.96       58.83      3.11 o 
  -1   8   7       12.46       11.69      1.60 o 
   0   8   7        7.50       11.25      1.65 o 
   1   8   7       40.49       37.00      2.95 o 
   2   8   7       93.90      100.09      4.30 o 
   3   8   7       45.19       51.95      3.27 o 
   4   8   7       12.77       16.53      4.94 o 
  -4   9   7       37.62       47.32      6.77 o 
  -3   9   7        0.62        0.56      1.17 o 
  -2   9   7        0.44        1.30      1.20 o 
  -1   9   7        0.04        1.15      1.13 o 
   0   9   7        3.06        2.98      1.33 o 
   1   9   7       75.88       79.46      3.90 o 
   2   9   7        0.02       -0.19      1.23 o 
   3   9   7        1.54        0.01      1.40 o 
   4   9   7        0.59        3.65      4.15 o 
  -3  10   7        2.17        1.78      1.49 o 
  -2  10   7        0.02       -0.57      1.13 o 
  -1  10   7        2.26        2.48      1.53 o 
   0  10   7        3.61        0.74      1.63 o 
   1  10   7        0.93        0.60      1.22 o 
   2  10   7       19.52       20.95      2.45 o 
   3  10   7        3.58        2.14      1.72 o 
  -3  11   7        6.89        7.46      2.48 o 
  -2  11   7       17.97       18.40      4.26 o 
  -1  11   7        1.15        1.65      1.41 o 
   0  11   7        2.88        2.14      1.42 o 
   1  11   7       16.31       15.41      2.23 o 
   2  11   7        0.11        0.68      1.59 o 
  -2  12   7        1.01        1.07      1.57 o 
  -1  12   7        0.02       -1.11      1.42 o 
   0  12   7       18.25       21.17      2.53 o 
   1  12   7        4.06        3.95      1.79 o 
  -6   0   8        4.46        3.85      3.02 o 
  -5   0   8        0.01        2.15      2.25 o 
  -4   0   8       63.86       59.21      5.08 o 
  -3   0   8       56.23       59.77      2.61 o 
  -2   0   8      213.39      202.57      5.35 o 
  -1   0   8      417.94      428.41     12.15 o 
   0   0   8     1016.68     1070.39     28.58 o 
   1   0   8     1094.97     1191.60     22.45 o 
   2   0   8      506.21      504.97     10.35 o 
   3   0   8      729.08      681.75     13.76 o 
   4   0   8       91.23       89.04      4.84 o 
   5   0   8       25.97       28.93      3.37 o 
  -6   1   8        9.16        8.92      2.50 o 
  -5   1   8        3.97        1.23      1.50 o 
  -4   1   8        0.05       -0.20      0.88 o 
  -3   1   8       20.19       22.78      1.06 o 
  -2   1   8      117.64      118.26      2.43 o 
  -1   1   8       61.54       63.40      1.78 o 
   0   1   8        5.57        6.15      0.73 o 
   1   1   8       34.09       33.37      1.12 o 
   2   1   8       27.27       28.05      1.32 o 
   3   1   8       10.37       11.48      0.99 o 
   4   1   8       11.54        6.38      1.56 o 
   5   1   8        8.31        9.42      1.67 o 
  -6   2   8        0.21       -2.60      2.42 o 
  -5   2   8        6.08        4.11      1.80 o 
  -4   2   8        0.72        0.66      1.25 o 
  -3   2   8       27.91       28.85      1.31 o 
  -2   2   8        1.15        0.17      0.58 o 
  -1   2   8       15.82       17.37      0.89 o 
   0   2   8      197.93      199.95      4.80 o 
   1   2   8       14.76       15.90      1.16 o 
   2   2   8       14.61       16.33      1.08 o 
   3   2   8       16.45       14.36      1.30 o 
   4   2   8       17.43       12.86      1.90 o 
   5   2   8        0.75       -0.10      1.44 o 
  -5   3   8       43.16       49.05      5.84 o 
  -4   3   8       18.18       27.92      4.20 o 
  -3   3   8       45.40       49.15      3.30 o 
  -2   3   8        2.29        1.38      0.84 o 
  -1   3   8       73.06       80.00      3.48 o 
   0   3   8        0.07       -0.58      0.65 o 
   1   3   8      172.69      178.20      4.37 o 
   2   3   8       58.15       60.26      2.13 o 
   3   3   8        9.65        8.99      1.18 o 
   4   3   8        5.21        5.27      1.54 o 
   5   3   8        2.88        2.87      1.76 o 
  -5   4   8        0.02        1.63      2.53 o 
  -4   4   8       15.84       17.32      3.63 o 
  -3   4   8       71.42       77.89      3.09 o 
  -2   4   8       15.44       15.87      1.53 o 
  -1   4   8        0.01        1.15      0.92 o 
   0   4   8       81.21       95.45      3.88 o 
   1   4   8      129.71      128.82      4.38 o 
   2   4   8      141.92      149.84      4.61 o 
   3   4   8       67.69       72.97      2.58 o 
   4   4   8        1.17        1.61      1.35 o 
   5   4   8        0.00        0.68      1.62 o 
  -5   5   8        0.08       -0.38      2.59 o 
  -4   5   8        4.61        8.42      3.01 o 
  -3   5   8       52.72       49.23      2.59 o 
  -2   5   8        7.78        8.83      1.73 o 
  -1   5   8       46.34       42.01      2.41 o 
   0   5   8       43.20       40.29      2.42 o 
   1   5   8       17.92       18.75      2.63 o 
   2   5   8       17.18       15.83      2.13 o 
   3   5   8       48.70       48.72      3.08 o 
   4   5   8        0.54        0.26      1.36 o 
   5   5   8        3.80       -0.06      1.71 o 
  -5   6   8        4.55        4.90      3.28 o 
  -4   6   8        3.28        3.59      2.74 o 
  -3   6   8        3.75        2.55      1.16 o 
  -2   6   8       54.91       52.05      2.78 o 
  -1   6   8       16.28       13.18      1.61 o 
   0   6   8       23.87       23.90      2.79 o 
   1   6   8       44.96       39.74      3.20 o 
   2   6   8      105.72      104.98      5.20 o 
   3   6   8       30.66       30.91      4.33 o 
   4   6   8        1.60        0.81      2.00 o 
  -5   7   8        2.29        3.40      3.43 o 
  -4   7   8       92.99      122.59      9.50 o 
  -3   7   8       46.80       42.97      3.93 o 
  -2   7   8      111.85      110.14      6.72 o 
  -1   7   8      229.19      208.78      6.43 o 
   0   7   8       67.61       70.22      3.39 o 
   1   7   8      142.64      150.29      7.49 o 
   2   7   8        0.60       -0.14      1.20 o 
   3   7   8        1.76        2.83      1.45 o 
  -4   8   8       11.85       13.47      4.24 o 
  -3   8   8        0.83        1.41      1.17 o 
  -2   8   8        0.03       -0.49      1.03 o 
  -1   8   8        1.35       -0.34      1.02 o 
   0   8   8        0.06       -0.49      1.00 o 
   1   8   8       14.95       15.37      2.87 o 
   2   8   8       43.24       42.31      3.44 o 
   3   8   8        7.80       12.96      2.44 o 
   4   8   8        0.58        2.94      3.90 o 
  -4   9   8        0.01        1.87      3.16 o 
  -3   9   8        5.67        4.82      1.78 o 
  -2   9   8        0.04       -1.42      1.10 o 
  -1   9   8       32.70       34.03      2.59 o 
   0   9   8       16.47       13.45      1.87 o 
   1   9   8        8.45        8.19      1.75 o 
   2   9   8       11.16        9.77      1.93 o 
   3   9   8        2.97        2.87      1.64 o 
  -3  10   8        0.44        2.23      1.99 o 
  -2  10   8        1.30        1.46      1.33 o 
  -1  10   8        1.88        1.83      1.41 o 
   0  10   8      103.21       95.82      4.45 o 
   1  10   8        4.14        6.53      2.17 o 
   2  10   8       24.36       24.10      2.67 o 
   3  10   8        4.64        5.99      4.71 o 
  -2  11   8        0.66       -0.09      1.41 o 
  -1  11   8        0.09       -0.30      1.34 o 
   0  11   8        0.35       -0.75      1.24 o 
   1  11   8        6.06        2.67      1.63 o 
   2  11   8        0.37        0.25      1.62 o 
  -1  12   8        1.52        1.13      1.97 o 
   0  12   8        0.38       -1.22      1.40 o 
   1  12   8        4.12        1.85      1.66 o 
  -5   1   9       42.40       37.04      3.39 o 
  -4   1   9        6.24        5.12      2.59 o 
  -3   1   9        2.44        2.31      0.61 o 
  -2   1   9       78.40       73.16      2.78 o 
  -1   1   9       65.12       59.69      1.81 o 
   0   1   9       35.65       37.80      1.52 o 
   1   1   9      424.49      407.82      6.92 o 
   2   1   9       65.60       63.31      1.84 o 
   3   1   9       54.71       57.29      1.92 o 
   4   1   9        2.63        4.27      1.27 o 
   5   1   9        9.37       10.27      1.84 o 
  -5   2   9        1.18        0.86      2.33 o 
  -4   2   9       15.23       14.24      3.24 o 
  -3   2   9        5.49        6.04      1.06 o 
  -2   2   9       74.47       74.15      2.50 o 
  -1   2   9        1.09        0.80      0.73 o 
   0   2   9        1.82        3.13      1.39 o 
   1   2   9       13.15       14.50      1.11 o 
   2   2   9       19.76       20.95      1.33 o 
   3   2   9       35.53       29.95      1.57 o 
   4   2   9        6.17        4.27      1.54 o 
   5   2   9        2.35        1.68      1.75 o 
  -5   3   9        2.27        1.03      2.56 o 
  -4   3   9       13.93       12.44      3.35 o 
  -3   3   9       43.20       41.03      3.05 o 
  -2   3   9       11.11       10.01      1.31 o 
  -1   3   9        9.91        9.47      1.40 o 
   0   3   9        0.00       -1.04      0.75 o 
   1   3   9        0.02       -0.51      0.79 o 
   2   3   9       16.97       19.09      1.47 o 
   3   3   9        2.14        1.72      0.93 o 
   4   3   9        4.14        4.50      2.52 o 
   5   3   9        3.52        1.67      1.75 o 
  -5   4   9        2.38       -0.95      2.31 o 
  -4   4   9       23.64       20.93      3.91 o 
  -3   4   9        2.79        2.13      1.02 o 
  -2   4   9        0.08       -0.72      0.84 o 
  -1   4   9       50.55       52.80      2.66 o 
   0   4   9        2.98        1.24      1.03 o 
   1   4   9      327.73      328.08     11.24 o 
   2   4   9        3.21        2.39      1.22 o 
   3   4   9        6.01        7.78      1.37 o 
   4   4   9        1.24        2.52      1.54 o 
   5   4   9        0.25       -1.00      2.23 o 
  -5   5   9        0.09        2.53      3.04 o 
  -4   5   9        5.89        4.10      2.91 o 
  -3   5   9       29.87       25.22      2.00 o 
  -2   5   9       14.95       14.99      1.65 o 
  -1   5   9      214.58      202.27      6.11 o 
   0   5   9       23.89       24.85      2.06 o 
   1   5   9        0.17        0.79      1.12 o 
   2   5   9      131.71      142.24      5.25 o 
   3   5   9        1.59        3.39      1.66 o 
   4   5   9        0.63        1.04      2.00 o 
  -5   6   9        0.99        2.81      3.25 o 
  -4   6   9        0.82       -0.79      2.40 o 
  -3   6   9       57.48       58.42      3.09 o 
  -2   6   9      147.84      143.34      4.96 o 
  -1   6   9       40.79       45.07      2.70 o 
   0   6   9      120.25      114.22      4.39 o 
   1   6   9       38.46       34.76      2.57 o 
   2   6   9      271.17      272.79      8.08 o 
   3   6   9        4.30        6.46      1.63 o 
   4   6   9        0.34        1.37      3.29 o 
  -4   7   9        1.56        4.40      3.07 o 
  -3   7   9        0.28        1.63      1.23 o 
  -2   7   9        1.01       -0.32      1.17 o 
  -1   7   9       29.84       24.24      3.75 o 
   0   7   9       12.57        9.82      1.67 o 
   1   7   9       93.02       93.15      4.17 o 
   2   7   9        0.10       -0.78      1.20 o 
   3   7   9        3.16        5.91      2.17 o 
   4   7   9        5.09        5.68      4.07 o 
  -4   8   9        3.30        6.25      3.57 o 
  -3   8   9        5.37        6.91      1.62 o 
  -2   8   9        1.18        1.63      1.29 o 
  -1   8   9        0.15        0.15      1.16 o 
   0   8   9       47.64       46.71      3.01 o 
   1   8   9      119.81      129.01      6.33 o 
   2   8   9       17.98       19.44      3.01 o 
   3   8   9       14.82       16.22      2.38 o 
  -3   9   9        3.21        8.88      2.32 o 
  -2   9   9        3.92        1.63      1.33 o 
  -1   9   9       12.19       13.97      2.53 o 
   0   9   9        4.82        1.28      1.54 o 
   1   9   9        0.01       -0.31      1.39 o 
   2   9   9       24.93       28.25      2.79 o 
   3   9   9        3.44        3.16      1.87 o 
  -3  10   9        0.36       -2.26      2.52 o 
  -2  10   9       21.87       24.64      2.54 o 
  -1  10   9        1.29        1.46      1.73 o 
   0  10   9        1.37       -0.10      1.31 o 
   1  10   9        8.52       11.40      3.05 o 
   2  10   9        1.87        1.88      1.69 o 
  -2  11   9        5.53        7.45      1.91 o 
  -1  11   9        3.68        3.26      2.64 o 
   0  11   9        8.71        9.89      3.90 o 
   1  11   9        0.01       -0.86      1.41 o 
  -4   0  10       13.88       14.51      2.96 o 
  -3   0  10       31.56       31.49      3.28 o 
  -2   0  10       48.48       47.74      2.26 o 
  -1   0  10       71.27       66.82      3.96 o 
   0   0  10       50.30       46.67      2.35 o 
   1   0  10        0.04       -0.16      0.76 o 
   2   0  10        3.21        3.44      1.47 o 
   3   0  10       80.52       67.56      2.82 o 
   4   0  10        9.55        9.54      2.37 o 
   5   0  10        0.37       -0.10      2.01 o 
  -5   1  10       15.91       21.72      4.09 o 
  -4   1  10        2.26        2.09      2.05 o 
  -3   1  10       38.22       35.40      1.60 o 
  -2   1  10       12.46       11.33      1.21 o 
  -1   1  10       14.56       15.19      1.47 o 
   0   1  10       67.31       68.73      2.54 o 
   1   1  10      189.87      172.87      4.81 o 
   2   1  10       92.58       79.45      2.00 o 
   3   1  10        6.00        6.55      0.89 o 
   4   1  10        6.46        6.36      1.49 o 
   5   1  10        0.78        2.15      1.46 o 
  -5   2  10        1.44       -2.49      2.00 o 
  -4   2  10       44.57       51.41      5.24 o 
  -3   2  10        2.21        1.44      0.96 o 
  -2   2  10       34.37       31.80      1.77 o 
  -1   2  10      136.36      139.52      3.88 o 
   0   2  10      495.76      501.69     10.57 o 
   1   2  10        0.36       -0.80      0.82 o 
   2   2  10      349.71      339.95      6.84 o 
   3   2  10       44.78       43.06      1.76 o 
   4   2  10        9.11        8.82      2.29 o 
   5   2  10        1.72        2.76      1.54 o 
  -5   3  10        4.04        6.03      3.12 o 
  -4   3  10       14.82       16.78      3.55 o 
  -3   3  10        0.38       -1.25      0.88 o 
  -2   3  10       11.63       15.20      1.61 o 
  -1   3  10       11.76       11.29      1.29 o 
   0   3  10       60.24       58.04      2.52 o 
   1   3  10      111.35      116.92      4.32 o 
   2   3  10       15.47       16.60      1.61 o 
   3   3  10        5.69        5.32      1.46 o 
   4   3  10        0.13        0.00      1.96 o 
  -5   4  10        0.55        0.62      2.74 o 
  -4   4  10        3.19        4.14      2.49 o 
  -3   4  10        6.11        6.13      1.29 o 
  -2   4  10       88.81       82.62      3.41 o 
  -1   4  10        4.37        1.90      1.06 o 
   0   4  10        1.43        0.40      1.69 o 
   1   4  10        5.70        6.35      1.46 o 
   2   4  10        8.05        7.64      2.01 o 
   3   4  10        0.00       -0.47      1.07 o 
   4   4  10       17.66       22.02      3.29 o 
  -5   5  10        2.80        3.54      3.12 o 
  -4   5  10        3.10        8.91      3.17 o 
  -3   5  10       68.74       69.47      3.27 o 
  -2   5  10       44.72       40.12      2.54 o 
  -1   5  10       23.93       20.14      1.95 o 
   0   5  10       92.24       82.89      6.04 o 
   1   5  10      102.60       94.69      4.30 o 
   2   5  10        0.58        0.42      1.20 o 
   3   5  10        0.31        2.38      1.48 o 
   4   5  10        0.34       -1.66      1.98 o 
  -4   6  10        1.13        1.66      2.84 o 
  -3   6  10        0.97        1.28      1.39 o 
  -2   6  10        1.45        0.02      1.10 o 
  -1   6  10       23.22       22.41      2.15 o 
   0   6  10       37.17       32.39      2.47 o 
   1   6  10        3.60        0.65      1.40 o 
   2   6  10        1.97        2.06      1.48 o 
   3   6  10        0.31        0.22      1.39 o 
  -4   7  10        2.85        1.48      3.04 o 
  -3   7  10        2.89        3.93      1.49 o 
  -2   7  10        0.02       -1.79      1.93 o 
  -1   7  10        1.37        1.88      1.23 o 
   0   7  10        5.09        8.02      1.91 o 
   1   7  10        0.05        0.71      1.24 o 
   2   7  10        0.85        0.51      1.39 o 
   3   7  10        0.09       -1.74      1.34 o 
  -4   8  10        0.04        2.99      3.31 o 
  -3   8  10        3.13        3.13      1.97 o 
  -2   8  10       14.90        9.90      1.74 o 
  -1   8  10       29.75       30.81      2.59 o 
   0   8  10        7.80       12.45      1.94 o 
   1   8  10       55.09       60.95      3.68 o 
   2   8  10       11.45       14.98      2.25 o 
   3   8  10        5.56        9.12      2.06 o 
  -3   9  10        0.04       -1.30      1.79 o 
  -2   9  10        1.60        1.03      1.42 o 
  -1   9  10       13.53       12.89      2.00 o 
   0   9  10        0.89        2.19      1.65 o 
   1   9  10        9.28       12.36      2.12 o 
   2   9  10        5.20        4.30      1.89 o 
   3   9  10        1.43       -0.70      2.02 o 
  -2  10  10        0.00        1.47      1.53 o 
  -1  10  10        0.55        0.81      1.90 o 
   0  10  10       28.09       27.74      4.11 o 
   1  10  10        7.83        7.01      1.89 o 
   2  10  10        3.08        2.11      1.80 o 
  -1  11  10        1.37       -0.39      1.44 o 
   0  11  10        4.71        5.84      1.92 o 
   1  11  10        3.76        6.04      1.97 o 
  -4   1  11        2.44        3.90      2.31 o 
  -3   1  11        6.31        5.58      1.04 o 
  -2   1  11        1.17        0.59      0.79 o 
  -1   1  11        3.16        1.40      0.88 o 
   0   1  11       38.05       37.12      2.01 o 
   1   1  11        7.10        7.95      1.26 o 
   2   1  11        1.23        0.42      0.87 o 
   3   1  11        8.62        8.74      1.08 o 
   4   1  11        0.37       -0.18      1.20 o 
  -5   2  11        5.26       13.28      3.64 o 
  -4   2  11       11.53       15.39      3.43 o 
  -3   2  11       38.75       42.89      2.46 o 
  -2   2  11       19.57       20.09      1.54 o 
  -1   2  11        7.17        7.40      1.18 o 
   0   2  11      501.10      498.32     10.69 o 
   1   2  11       28.29       26.73      1.89 o 
   2   2  11       60.54       57.28      2.39 o 
   3   2  11        2.33        1.63      0.94 o 
   4   2  11       16.15       14.20      2.79 o 
  -5   3  11        5.05        3.84      3.04 o 
  -4   3  11        0.93       -1.42      2.10 o 
  -3   3  11       84.39       89.62      3.62 o 
  -2   3  11       96.68       97.50      3.78 o 
  -1   3  11       81.35       79.69      2.94 o 
   0   3  11       27.34       26.78      2.07 o 
   1   3  11      394.67      389.29      8.94 o 
   2   3  11       59.41       61.07      5.53 o 
   3   3  11        2.73        1.67      1.29 o 
   4   3  11        3.51        2.60      2.17 o 
  -5   4  11        1.01       -0.13      2.74 o 
  -4   4  11       52.17       49.88      5.61 o 
  -3   4  11       30.30       32.39      2.32 o 
  -2   4  11       29.12       27.33      2.17 o 
  -1   4  11       80.77       72.97      3.32 o 
   0   4  11       41.01       38.45      2.59 o 
   1   4  11      181.46      181.49     12.30 o 
   2   4  11       18.11       20.45      2.23 o 
   3   4  11        1.25        1.25      1.23 o 
   4   4  11        0.47       -0.74      2.03 o 
  -4   5  11        0.53        2.43      2.53 o 
  -3   5  11        6.87        6.81      1.46 o 
  -2   5  11        1.18        2.04      1.22 o 
  -1   5  11        6.04        5.16      1.40 o 
   0   5  11       14.83       14.18      1.85 o 
   1   5  11        1.01        0.90      1.26 o 
   2   5  11        2.13        2.47      1.45 o 
   3   5  11        3.60        4.95      1.71 o 
  -4   6  11        0.02        3.23      2.87 o 
  -3   6  11        0.20        0.28      1.18 o 
  -2   6  11       49.49       50.36      3.92 o 
  -1   6  11       16.71       14.04      1.86 o 
   0   6  11       54.50       60.32      3.40 o 
   1   6  11        8.97       10.85      2.25 o 
   2   6  11        3.66        1.94      1.49 o 
   3   6  11        4.52        6.46      1.86 o 
  -4   7  11        4.63        7.06      3.64 o 
  -3   7  11        0.64        0.94      1.84 o 
  -2   7  11       35.53       37.01      4.47 o 
  -1   7  11       26.48       22.13      2.24 o 
   0   7  11        1.08        2.10      1.40 o 
   1   7  11        9.28       12.82      2.08 o 
   2   7  11        0.16        0.15      1.35 o 
   3   7  11        3.43        3.75      1.83 o 
  -3   8  11        0.02       -0.14      1.72 o 
  -2   8  11        2.30        1.07      1.36 o 
  -1   8  11        1.63        0.73      1.32 o 
   0   8  11        0.10        0.08      1.52 o 
   1   8  11       36.65       41.92      3.29 o 
   2   8  11        3.16        0.49      1.58 o 
   3   8  11        0.11        1.11      1.77 o 
  -3   9  11       18.38       20.34      6.13 o 
  -2   9  11        3.49        3.57      1.67 o 
  -1   9  11        3.66        2.49      1.60 o 
   0   9  11       21.88       19.76      2.41 o 
   1   9  11        0.11       -1.38      1.41 o 
   2   9  11        3.66        1.77      1.73 o 
  -2  10  11       16.29       18.10      2.48 o 
  -1  10  11       14.15       16.76      2.42 o 
   0  10  11       26.60       36.79      6.27 o 
   1  10  11       11.03       12.64      2.31 o 
  -3   0  12        0.53        0.79      1.32 o 
  -2   0  12        7.86        2.74      1.44 o 
  -1   0  12      295.97      303.71     10.29 o 
   0   0  12      274.16      258.93      9.21 o 
   1   0  12       73.49       63.51      4.02 o 
   2   0  12        5.50        4.54      1.83 o 
   3   0  12        0.00       -0.43      1.28 o 
   4   0  12        0.42       -0.40      2.74 o 
  -3   1  12        0.07       -0.50      0.85 o 
  -2   1  12        3.70        4.06      1.10 o 
  -1   1  12      147.15      152.54      5.72 o 
   0   1  12       38.46       39.22      2.59 o 
   1   1  12       23.48       23.92      2.38 o 
   2   1  12        1.89        0.57      0.92 o 
   3   1  12        6.96        8.01      1.36 o 
   4   1  12        2.03        3.59      3.45 o 
  -3   2  12        9.51       10.52      1.33 o 
  -2   2  12        7.28        9.24      1.98 o 
  -1   2  12        5.96        4.95      1.43 o 
   0   2  12        9.34        8.05      1.29 o 
   1   2  12       22.72       24.87      1.92 o 
   2   2  12       12.40        7.75      1.43 o 
   3   2  12        0.25       -0.10      1.40 o 
   4   2  12        0.48        1.70      3.18 o 
  -4   3  12        2.22        4.35      2.68 o 
  -3   3  12       22.20       25.81      2.15 o 
  -2   3  12        2.42        2.33      1.14 o 
  -1   3  12       15.88       13.74      1.49 o 
   0   3  12        8.50        8.12      1.38 o 
   1   3  12       56.60       59.65      3.29 o 
   2   3  12        0.99        1.60      1.17 o 
   3   3  12       37.03       41.56      3.10 o 
   4   3  12        2.85        3.59      3.40 o 
  -4   4  12       14.05       10.72      3.31 o 
  -3   4  12       26.74       23.61      2.16 o 
  -2   4  12       43.21       44.91      2.76 o 
  -1   4  12      141.43      140.12      5.00 o 
   0   4  12      102.87       95.78      4.11 o 
   1   4  12       59.80       55.88      4.42 o 
   2   4  12       22.17       19.06      2.26 o 
   3   4  12        0.85        1.12      1.49 o 
  -4   5  12        4.20        6.85      3.04 o 
  -3   5  12       12.71       13.82      2.26 o 
  -2   5  12        0.70        1.43      1.28 o 
  -1   5  12        3.65        4.57      1.43 o 
   0   5  12        1.36        0.57      1.37 o 
   1   5  12        1.96       -0.34      2.07 o 
   2   5  12        2.17        2.15      1.45 o 
   3   5  12        7.59        8.68      2.06 o 
  -4   6  12        0.56        2.98      2.93 o 
  -3   6  12        0.51        0.89      3.61 o 
  -2   6  12        7.44        4.36      1.48 o 
  -1   6  12        0.01       -0.24      1.18 o 
   0   6  12        1.90        3.35      1.46 o 
   1   6  12        0.00       -0.28      1.32 o 
   2   6  12        0.02        1.66      1.53 o 
   3   6  12        0.03        0.55      1.68 o 
  -3   7  12        4.70        3.78      2.00 o 
  -2   7  12        1.97       -0.10      1.32 o 
  -1   7  12        0.08        1.36      1.37 o 
   0   7  12        6.11        4.17      2.56 o 
   1   7  12        1.94        1.41      1.41 o 
   2   7  12        1.55        0.45      1.68 o 
   3   7  12        4.52        6.15      2.66 o 
  -3   8  12        0.99        0.54      1.92 o 
  -2   8  12        2.72        1.63      1.52 o 
  -1   8  12        0.09       -1.51      1.30 o 
   0   8  12        0.43        0.07      1.35 o 
   1   8  12        3.77        1.67      1.61 o 
   2   8  12        4.09        5.09      1.92 o 
  -2   9  12        1.10        0.63      1.52 o 
  -1   9  12        0.62        3.00      1.68 o 
   0   9  12        0.85        2.29      1.62 o 
   1   9  12        0.83        0.84      1.65 o 
   0  10  12       12.94       11.56      2.29 o 
  -3   1  13        5.89        8.52      1.36 o 
  -2   1  13       17.65       21.39      1.82 o 
  -1   1  13       25.56       27.52      2.12 o 
   0   1  13       35.40       37.13      2.30 o 
   1   1  13        2.33        1.15      1.02 o 
   2   1  13        2.67        0.74      1.08 o 
   3   1  13        4.21        5.47      2.07 o 
  -3   2  13       12.18       12.52      1.92 o 
  -2   2  13       17.51       22.50      2.15 o 
  -1   2  13        0.59        0.74      1.15 o 
   0   2  13      160.23      149.13      5.37 o 
   1   2  13        1.17        1.32      1.12 o 
   2   2  13        5.46        8.68      1.39 o 
   3   2  13        0.13        0.49      1.12 o 
  -3   3  13        0.15        0.08      1.50 o 
  -2   3  13       12.55       17.16      1.94 o 
  -1   3  13       91.94       91.98      3.42 o 
   0   3  13        9.59       12.62      1.70 o 
   1   3  13        1.12        0.84      1.14 o 
   2   3  13        1.20        0.81      1.21 o 
   3   3  13        1.97        1.79      1.38 o 
  -4   4  13        5.25        5.32      2.81 o 
  -3   4  13       23.90       19.83      2.12 o 
  -2   4  13        1.63        2.13      1.62 o 
  -1   4  13      113.35      111.74      4.48 o 
   0   4  13       66.90       64.89      6.51 o 
   1   4  13       50.00       41.08      5.98 o 
   2   4  13       15.07       15.91      2.23 o 
   3   4  13        0.34        1.74      1.73 o 
  -4   5  13        7.85        4.66      3.16 o 
  -3   5  13       19.74       26.05      3.10 o 
  -2   5  13       41.25       46.96      3.65 o 
  -1   5  13       17.61       19.66      2.75 o 
   0   5  13       67.96       61.95      4.57 o 
   1   5  13       40.27       40.10      3.04 o 
   2   5  13        3.76        5.36      1.82 o 
   3   5  13        7.10        7.45      2.14 o 
  -3   6  13        1.09        3.89      1.96 o 
  -2   6  13        4.51        3.88      1.55 o 
  -1   6  13        2.40        3.34      1.48 o 
   0   6  13       33.58       35.62      2.92 o 
   1   6  13        8.95       10.77      2.03 o 
   2   6  13       14.84       19.32      2.62 o 
  -3   7  13        0.05        1.14      2.03 o 
  -2   7  13        5.93        5.05      1.68 o 
  -1   7  13        0.02       -0.68      1.29 o 
   0   7  13        7.80        7.33      1.87 o 
   1   7  13        1.64        1.90      1.57 o 
   2   7  13        3.35        8.26      2.22 o 
  -2   8  13        3.11        2.05      1.66 o 
  -1   8  13       12.27       21.97      2.56 o 
   0   8  13        2.75        7.05      1.90 o 
   1   8  13        0.38       -1.42      1.51 o 
  -1   9  13        1.58       -0.42      1.61 o 
   0   9  13        0.28       -2.19      1.46 o 
  -3   0  14        4.67        3.82      1.96 o 
  -2   0  14       16.87       14.87      2.40 o 
  -1   0  14        0.97        0.08      1.39 o 
   0   0  14       20.34       20.04      2.69 o 
   1   0  14        1.30        0.73      1.50 o 
   2   0  14       26.73       27.70      3.18 o 
   3   0  14        1.08        1.96      2.05 o 
  -3   1  14       11.49       11.73      1.63 o 
  -2   1  14       44.05       55.43      2.84 o 
  -1   1  14      203.28      201.40      5.74 o 
   0   1  14        0.77        1.62      1.13 o 
   1   1  14        0.53        0.21      1.08 o 
   2   1  14        1.16        2.39      1.56 o 
   3   1  14        0.13       -0.19      1.33 o 
  -3   2  14        6.63        6.70      1.72 o 
  -2   2  14      112.89      123.56      4.86 o 
  -1   2  14        2.38        1.88      1.43 o 
   0   2  14        4.07        3.96      1.55 o 
   1   2  14        0.71        1.22      1.38 o 
   2   2  14        3.20        5.36      1.47 o 
   3   2  14        2.69        1.73      1.41 o 
  -3   3  14        0.94        0.28      2.53 o 
  -2   3  14       35.36       38.94      3.56 o 
  -1   3  14        0.00        0.90      1.25 o 
   0   3  14        0.09       -1.23      1.19 o 
   1   3  14        0.01       -1.07      1.23 o 
   2   3  14        0.06       -0.64      1.63 o 
   3   3  14        5.52        8.87      1.81 o 
  -3   4  14        2.09        1.67      2.64 o 
  -2   4  14        8.60       10.66      2.42 o 
  -1   4  14       14.07       16.42      2.58 o 
   0   4  14       11.33       12.52      1.98 o 
   1   4  14        5.90        6.32      1.83 o 
   2   4  14       21.58       26.10      5.07 o 
   3   4  14        0.04        1.17      1.88 o 
  -3   5  14        0.17        1.97      1.84 o 
  -2   5  14        4.54        2.36      2.07 o 
  -1   5  14        5.06        3.91      1.55 o 
   0   5  14       54.28       48.76      4.73 o 
   1   5  14        6.77        6.20      1.83 o 
   2   5  14        2.77        4.82      1.92 o 
  -3   6  14        3.01        2.77      2.11 o 
  -2   6  14        4.30        7.24      1.82 o 
  -1   6  14        8.02        1.73      1.55 o 
   0   6  14        9.60        7.47      1.84 o 
   1   6  14       19.29       22.07      2.70 o 
   2   6  14        1.18        2.62      2.78 o 
  -2   7  14        0.02       -0.13      1.47 o 
  -1   7  14        0.00        0.18      1.47 o 
   0   7  14        0.00       -0.74      1.43 o 
   1   7  14        4.44        4.01      1.90 o 
  -1   8  14        0.31       -0.50      1.56 o 
   0   8  14        2.85        4.54      1.94 o 
  -3   1  15        7.84        7.61      3.25 o 
  -2   1  15        0.59        1.11      1.24 o 
  -1   1  15       35.70       33.08      2.41 o 
   0   1  15        2.09        1.39      1.21 o 
   1   1  15       11.27       11.65      1.71 o 
   2   1  15        1.28        1.72      1.35 o 
  -3   2  15        3.83        7.76      2.90 o 
  -2   2  15       12.69       15.79      1.89 o 
  -1   2  15        0.34        0.43      1.19 o 
   0   2  15        0.08        1.22      1.25 o 
   1   2  15        4.58        4.15      1.42 o 
   2   2  15        7.13        6.69      1.69 o 
  -3   3  15       22.18       22.27      4.19 o 
  -2   3  15        0.62        0.33      1.88 o 
  -1   3  15        0.96        0.29      1.43 o 
   0   3  15        0.64       -0.28      1.61 o 
   1   3  15        4.48        5.06      1.79 o 
   2   3  15        0.03        0.06      1.44 o 
  -3   4  15        0.04        4.91      3.15 o 
  -2   4  15        3.87        3.72      2.07 o 
  -1   4  15       20.32       24.78      5.97 o 
   0   4  15        0.51        1.32      1.73 o 
   1   4  15        1.15        0.20      1.73 o 
   2   4  15        4.25        6.25      2.43 o 
  -2   5  15       16.06       10.87      3.00 o 
  -1   5  15        1.30        3.40      2.09 o 
   0   5  15        0.17        1.29      1.52 o 
   1   5  15       15.23       13.87      2.33 o 
  -2   6  15       37.31       47.18      3.44 o 
  -1   6  15       28.54       30.92      7.24 o 
   0   6  15       16.21       14.33      2.31 o 
   1   6  15        1.06        0.88      1.75 o 
  -1   7  15        8.85       11.54      3.51 o 
   0   7  15        5.56        7.50      2.11 o 
  -2   0  16       28.65       20.50      4.58 o 
  -1   0  16        1.08       -1.38      1.63 o 
   0   0  16        1.06        4.97      3.98 o 
   1   0  16       13.04       13.39      2.78 o 
   2   0  16       12.39        9.43      2.66 o 
  -2   1  16       20.84       21.65      2.26 o 
  -1   1  16        1.95        2.56      1.37 o 
   0   1  16        2.85        2.89      1.42 o 
   1   1  16        9.60       10.10      1.79 o 
   2   1  16        0.82        0.80      1.39 o 
  -2   2  16        0.56        0.77      1.38 o 
  -1   2  16        3.54        2.24      1.43 o 
   0   2  16        4.17        0.07      1.22 o 
   1   2  16        0.01       -1.68      1.12 o 
   2   2  16        5.94        5.66      1.64 o 
  -2   3  16       41.36       43.75      4.12 o 
  -1   3  16        2.08        1.71      1.71 o 
   0   3  16        0.59        4.68      1.78 o 
   1   3  16        5.17        3.69      1.50 o 
  -2   4  16        7.05       11.48      2.78 o 
  -1   4  16        0.46        2.45      2.25 o 
   0   4  16        4.90        5.73      2.32 o 
   1   4  16        0.03        0.45      1.90 o 
  -1   5  16        0.03        1.27      1.98 o 
   0   5  16        8.94        4.30      2.31 o 
  -1   1  17        1.04        2.24      1.51 o 
   0   1  17        4.18        4.11      2.19 o 
  -1   2  17        2.57        2.05      1.50 o 
   0   2  17        9.35        8.56      1.82 o 
  -1   3  17        2.09        1.74      1.71 o 
   0   3  17        2.02        0.81      1.46 o 
                                                 
